# Supplementary material for: Environmental impacts on the diversity of methane-cycling microbes and their resultant function
Source: Front Microbiol. 2013 Aug 14;4:225. doi: 10.3389/fmicb.2013.00225 (PMC3743065; doi:10.3389/fmicb.2013.00225)
Supplement: Supplementary file 1 [file DataSheet1.XLSX]

## Sheet: Meta-dataset
PAPER	YEAR	|LAT|	ANNUALPRECIPITATION	AVERAGETEMPERATURE	ECOSYSTEM	BIOME	VEGETATION	METHANEKgCH4ha-1yr-1
Adamsen & King	1993	54.72	785	-4.8	Forest	Boreal	NEEDLELEAF TREES	2.8835
Adamsen & King	1993	44	1161	-2.2	Forest	Temperate	NEEDLELEAF TREES	9.855
Adamsen & King	1993	55	785	-4.8	Tundra	Boreal	TUNDRA	12.191
Ambus & Christensen	1995	55.55	772.5	8.075	Forest	Boreal	NEEDLELEAF TREES	0.493333
Ambus & Christensen	1995	55.55	772.5	8.075	Forest	Boreal	NEEDLELEAF TREES	1.21333
Ambus & Christensen	1995	55.55	772.5	8.075	Grassland	Boreal	GROUND COVER	0.293333
Ambus & Christensen	1995	55.55	772.5	8.075	Grassland	Boreal	GROUND COVER	9.58667
Ambus & Robertson	2006	42	890	9.7	Forest	Temperate	BROADLEAF DECIDUOUS TREES	0.73
Ambus & Robertson	2006	42	890	9.7	Forest	Temperate	BROADLEAF DECIDUOUS TREES	0.84
Ambus & Robertson	2006	42	890	9.7	Forest	Temperate	BROADLEAF DECIDUOUS TREES	0.87
Ambus & Robertson	2006	42	890	9.7	Forest	Temperate	BROADLEAF DECIDUOUS TREES	1.59
Ambus & Robertson	2006	42	890	9.7	Forest	Temperate	BROADLEAF DECIDUOUS TREES	1.68
Ambus & Robertson	2006	42	890	9.7	Forest	Temperate	BROADLEAF DECIDUOUS TREES	2.13
Ambus & Robertson	2006	42	890	9.7	Grassland	Temperate	GROUND COVER	0.9
Ambus & Robertson	2006	42	890	9.7	Grassland	Temperate	GROUND COVER	0.94
Anderson & Poth	1998	16	1350	20.5	Shrubland	Tropical	BROADLEAF SHRUBS	2.73312
Anderson & Poth	1998	16	1350	20.5	Shrubland	Tropical	BROADLEAF SHRUBS	2.94336
Anderson & Poth	1998	16	1350	20.5	Shrubland	Tropical	BROADLEAF SHRUBS	3.78432
Anderson & Poth	1998	16	1350	20.5	Shrubland	Tropical	BROADLEAF SHRUBS	3.78432
Anderson & Poth	1998	16	1350	20.5	Shrubland	Tropical	BROADLEAF SHRUBS	4.2048
Anderson & Poth	1998	16	1350	20.5	Shrubland	Tropical	BROADLEAF SHRUBS	6.3072
Angel & Conrad	2009	30.82	89.5	21	Desert	Temperate	DESERT	0
Angel & Conrad	2009	29.98	22.9	38	Desert	Temperate	DESERT	0
Angel & Conrad	2009	30.8	89.5	21	Desert	Temperate	DESERT	2.30096
Angel & Conrad	2009	30.8	89.5	21	Desert	Temperate	DESERT	3.64416
Aronson et al.	2012	39.92	533	22.7	Forest	Temperate	NEEDLELEAF TREES	-7.2708
Aronson et al.	2012	39.92	533	22.7	Forest	Temperate	NEEDLELEAF TREES	-0.261048
Aronson et al.	2012	39.92	533	22.7	Forest	Temperate	NEEDLELEAF TREES	3.87104
Aronson et al.	2012	39.92	533	22.7	Forest	Temperate	NEEDLELEAF TREES	4.9932
Baggs & Blum	2004	47.45	879	12.35	Grassland	Temperate	GROUND COVER	1.81394
Baggs & Blum	2004	47.45	879	12.35	Grassland	Temperate	GROUND COVER	1.85818
Baggs & Blum	2004	47.45	879	12.35	Grassland	Temperate	GROUND COVER	3.14121
Baggs & Blum	2004	47.45	879	12.35	Grassland	Temperate	GROUND COVER	3.36242
Ball et al.	1999	55.92	860	8	Forest	Boreal	BROADLEAF DECIDUOUS TREES	6.57
Ball et al.	1999	55.92	860	8	Grassland	Boreal	GROUND COVER	2.92
Billings et al.	2000	64	269	-3.5	Forest	Boreal	NEEDLELEAF TREES	1.26
Blankinship et al. (Ecosystems)	2010a	35.52	230	8.5	Desert	Temperate	DESERT	6.424
Blankinship et al. (Ecosystems)	2010a	35.52	230	8.5	Desert	Temperate	DESERT	6.5408
Blankinship et al. (Ecosystems)	2010a	35.52	230	8.5	Desert	Temperate	DESERT	6.7744
Blankinship et al. (Ecosystems)	2010a	35.52	660	5.5	Forest	Temperate	NEEDLELEAF TREES	2.6864
Blankinship et al. (Ecosystems)	2010a	35.52	660	5.5	Forest	Temperate	NEEDLELEAF TREES	3.3872
Blankinship et al. (Ecosystems)	2010a	35.52	790	4	Forest	Temperate	NEEDLELEAF TREES	3.504
Blankinship et al. (Ecosystems)	2010a	35.52	660	5.5	Forest	Temperate	NEEDLELEAF TREES	3.8544
Blankinship et al. (Ecosystems)	2010a	35.52	790	4	Forest	Temperate	NEEDLELEAF TREES	3.9712
Blankinship et al. (Ecosystems)	2010a	35.52	790	4	Forest	Temperate	NEEDLELEAF TREES	4.672
Blankinship et al. (Ecosystems)	2010a	35.52	380	7	Forest	Temperate	NEEDLELEAF TREES	5.84
Blankinship et al. (Ecosystems)	2010a	35.52	380	7	Forest	Temperate	NEEDLELEAF TREES	5.9568
Blankinship et al. (Ecosystems)	2010a	35.52	380	7	Forest	Temperate	NEEDLELEAF TREES	6.0736
Blankinship et al. (JGR)	2010b	37.4	652	14	Grassland	Temperate	GROUND COVER	0.0486667
Blankinship et al. (JGR)	2010b	37.4	652	14	Grassland	Temperate	GROUND COVER	0.146
Blankinship et al. (JGR)	2010b	37.4	652	14	Grassland	Temperate	GROUND COVER	0.535333
Blankinship et al. (JGR)	2010b	37.4	652	14	Grassland	Temperate	GROUND COVER	0.778667
Blankinship et al. (JGR)	2010b	37.4	652	14	Grassland	Temperate	GROUND COVER	0.876
Blankinship et al. (JGR)	2010b	37.4	652	14	Grassland	Temperate	GROUND COVER	0.973333
Blankinship et al. (JGR)	2010b	37.4	652	14	Grassland	Temperate	GROUND COVER	1.314
Blankinship et al. (JGR)	2010b	37.4	652	14	Grassland	Temperate	GROUND COVER	1.314
Boeckx et al.	1997	51	803	10	Forest	Boreal	BROADLEAF DECIDUOUS TREES	1.43
Boeckx et al.	1997	51	803	10	Grassland	Boreal	GROUND COVER	0.59
Boeckx et al.	1997	51	803	10	Grassland	Boreal	GROUND COVER	0.82
Bogner et al.	1995	41.83	890	9	Grassland	Temperate	GROUND COVER	5.62
Borken & Beese	2006	51.77	900	7.5	Forest	Boreal	NEEDLELEAF TREES	1.89333
Borken & Beese	2006	51.77	900	7.5	Forest	Boreal	NEEDLELEAF TREES	3.66667
Borken & Beese	2006	51.77	900	7.5	Forest	Boreal	BROADLEAF DECIDUOUS TREES	4.50667
Borken & Beese	2006	51.77	900	7.5	Forest	Boreal	BROADLEAF DECIDUOUS TREES	5.01333
Borken et al.	2002	51.52	1090	6.4	Forest	Boreal	BROADLEAF DECIDUOUS TREES	1.03
Borken et al.	2002	51.52	1090	6.4	Forest	Boreal	BROADLEAF DECIDUOUS TREES	1.04
Borken et al.	2002	51.52	1090	6.4	Forest	Boreal	BROADLEAF DECIDUOUS TREES	1.07
Borken et al.	2002	51.52	1090	6.4	Forest	Boreal	BROADLEAF DECIDUOUS TREES	1.33
Borken et al.	2002	51.52	1090	6.4	Forest	Boreal	BROADLEAF DECIDUOUS TREES	1.67
Borken et al.	2002	51.52	1090	6.4	Forest	Boreal	BROADLEAF DECIDUOUS TREES	1.79
Borken et al.	2003	52.83	837	8.4	Forest	Boreal	NEEDLELEAF TREES	1.37
Borken et al.	2003	51.77	1038	7.2	Forest	Boreal	NEEDLELEAF TREES	1.45
Borken et al.	2003	51.57	900	7.5	Forest	Boreal	NEEDLELEAF TREES	1.76
Borken et al.	2003	52.83	837	8.4	Forest	Boreal	NEEDLELEAF TREES	1.99
Borken et al.	2003	52.83	837	8.4	Forest	Boreal	BROADLEAF DECIDUOUS TREES	3.31
Borken et al.	2003	51.77	1038	7.2	Forest	Boreal	BROADLEAF DECIDUOUS TREES	3.995
Borken et al. (SBB)	2006	42.53	1050	8	Forest	Temperate	BROADLEAF DECIDUOUS TREES	17.1118
Borken et al. (SBB)	2006	42.53	1050	8	Forest	Temperate	BROADLEAF DECIDUOUS TREES	18.7462
Born et al.	1990	49.35	741	9.8	Forest	Temperate	BROADLEAF DECIDUOUS TREES	0.9
Born et al.	1990	49.35	741	9.8	Forest	Temperate	BROADLEAF DECIDUOUS TREES	3.1
Born et al.	1990	49.3	741	9.8	Forest	Temperate	BROADLEAF DECIDUOUS TREES	3.7
Born et al.	1990	49.35	741	9.8	Forest	Temperate	BROADLEAF DECIDUOUS TREES	12.6
Born et al.	1990	49.35	741	9.8	Forest	Temperate	BROADLEAF DECIDUOUS TREES	12.7
Bowling et al.	2009	40.05	800	1.5	Forest	Temperate	NEEDLELEAF TREES	148.92
Bradford et al.	2000	54.33	1221.8	8.04167	Forest	Boreal	BROADLEAF DECIDUOUS TREES	1.314
Bradford et al.	2000	54.33	1221.8	8.04167	Forest	Boreal	BROADLEAF DECIDUOUS TREES	2.4528
Bradford et al.	2000	54.33	1221.8	8.04167	Forest	Boreal	BROADLEAF DECIDUOUS TREES	2.8032
Bradford et al.	2000	54.33	1221.8	8.04167	Forest	Boreal	BROADLEAF DECIDUOUS TREES	3.504
Bradford et al.	2000	54.33	1221.8	8.04167	Forest	Boreal	BROADLEAF DECIDUOUS TREES	3.7668
Bradford et al.	2000	54.33	1221.8	8.04167	Forest	Boreal	BROADLEAF DECIDUOUS TREES	3.942
Bradford et al.	2000	54.33	1221.8	8.04167	Forest	Boreal	BROADLEAF DECIDUOUS TREES	4.818
Bradford et al.	2000	54.33	1221.8	8.04167	Forest	Boreal	BROADLEAF DECIDUOUS TREES	5.256
Bradford et al.	2000	54.33	1221.8	8.04167	Forest	Boreal	BROADLEAF DECIDUOUS TREES	6.3072
Bradford et al.	2000	54.33	1221.8	8.04167	Forest	Boreal	BROADLEAF DECIDUOUS TREES	6.57
Bradford et al.	2000	54.33	1221.8	8.04167	Forest	Boreal	BROADLEAF DECIDUOUS TREES	7.7088
Bradford et al.	2000	54.33	1221.8	8.04167	Forest	Boreal	BROADLEAF DECIDUOUS TREES	9.0228
Bradford et al. (SBB)	2001	50.75	850	10	Forest	Boreal	BROADLEAF DECIDUOUS TREES	5.31732
Bradford et al. (SBB)	2001	50.75	850	10	Forest	Boreal	BROADLEAF DECIDUOUS TREES	5.48376
Bradford et al. (SBB)	2001	50.75	850	10	Forest	Boreal	BROADLEAF DECIDUOUS TREES	5.72904
Bradford et al. (SBB)	2001	50.75	850	10	Forest	Boreal	BROADLEAF DECIDUOUS TREES	5.87796
Bradford et al. (SBB)	2001	50.75	850	10	Forest	Boreal	BROADLEAF DECIDUOUS TREES	6.0882
Brumme & Borken	1999	51.5	1090	6.4	Forest	Boreal	BROADLEAF DECIDUOUS TREES	0.1
Brumme & Borken	1999	51.5	650	8.5	Forest	Boreal	BROADLEAF DECIDUOUS TREES	0.19
Brumme & Borken	1999	51.5	650	8.5	Forest	Boreal	BROADLEAF DECIDUOUS TREES	0.3
Brumme & Borken	1999	51.5	1090	6.4	Forest	Boreal	BROADLEAF DECIDUOUS TREES	0.73
Brumme & Borken	1999	51.5	750	8	Forest	Boreal	BROADLEAF DECIDUOUS TREES	0.75
Brumme & Borken	1999	51.5	650	8.5	Forest	Boreal	BROADLEAF DECIDUOUS TREES	1.34
Brumme & Borken	1999	51.5	680	7.8	Forest	Boreal	BROADLEAF DECIDUOUS TREES	2.48
Brumme et al.	2005	51.5	1230	6.2	Forest	Boreal	BROADLEAF DECIDUOUS TREES	0.63
Brumme et al.	2005	51.5	613	8.5	Forest	Boreal	BROADLEAF DECIDUOUS TREES	0.69
Brumme et al.	2005	51.5	1230	6.2	Forest	Boreal	BROADLEAF DECIDUOUS TREES	2.86
Brummel et al.	2012	79.83	47.5	-17.8	Tundra	Tundra	TUNDRA	-0.20183
Brummel et al.	2012	79.83	47.5	-17.8	Tundra	Tundra	TUNDRA	-0.151373
Brummel et al.	2012	79.83	47.5	-17.8	Tundra	Tundra	TUNDRA	-0.100915
Brummel et al.	2012	79.83	47.5	-17.8	Tundra	Tundra	TUNDRA	0.0504576
Brummel et al.	2012	79.83	47.5	-17.8	Tundra	Tundra	TUNDRA	0.100915
Bubier et al.	2005	59.91	296.9	12.3	Forest	Boreal	NEEDLELEAF TREES	0.365
Bubier et al.	2005	56.91	296.9	12.3	Forest	Boreal	NEEDLELEAF TREES	0.365
Bubier et al.	2005	60.91	296.9	12.3	Forest	Boreal	BROADLEAF DECIDUOUS TREES	2.92
Bubier et al.	2005	57.91	296.9	12.3	Forest	Boreal	BROADLEAF DECIDUOUS TREES	2.92
Bubier et al.	2005	55.91	296.9	12.3	Forest	Boreal	NEEDLELEAF TREES	3.65
Bubier et al.	2005	58.91	296.9	12.3	Forest	Boreal	NEEDLELEAF TREES	4.745
Burke et al.	1997	55.91	585	-3.9	Forest	Boreal	NEEDLELEAF TREES	1.97
Burke et al.	1997	55.91	585	-3.9	Forest	Boreal	NEEDLELEAF TREES	3.23
Burke et al.	1999	33.9	1246	16.3	Forest	Temperate	BROADLEAF DECIDUOUS TREES	0.9125
Burke et al.	1999	33.9	1246	16.3	Forest	Temperate	BROADLEAF DECIDUOUS TREES	1.0585
Burke et al.	1999	33.9	1246	16.3	Forest	Temperate	BROADLEAF DECIDUOUS TREES	5.1465
Burke et al.	1999	33.9	1246	16.3	Forest	Temperate	BROADLEAF DECIDUOUS TREES	5.329
Burke et al.	1999	33.9	1246	16.3	Shrubland	Temperate	BROADLEAF SHRUBS	1.0585
Butterbach-Bahl & Papen	2002	48.5	800	7.3	Forest	Temperate	BROADLEAF DECIDUOUS TREES	1.74324
Butterbach-Bahl & Papen	2002	48.5	800	7.3	Forest	Temperate	BROADLEAF DECIDUOUS TREES	2.42652
Butterbach-Bahl & Papen	2002	48.5	800	7.3	Forest	Temperate	BROADLEAF DECIDUOUS TREES	6.44736
Butterbach-Bahl et al. 2002a	2002a	53.1	500	7.3	Forest	Boreal	BROADLEAF DECIDUOUS TREES	2.08488
Butterbach-Bahl et al. 2002a	2002a	53.13	500	7.3	Forest	Boreal	BROADLEAF DECIDUOUS TREES	6.73644
Butterbach-Bahl et al. 2002a	2002a	52.97	545	7.3	Forest	Boreal	BROADLEAF DECIDUOUS TREES	12.2465
Butterbach-Bahl et al. 2002a	2002a	52.8	561	7.3	Forest	Boreal	BROADLEAF DECIDUOUS TREES	12.5443
Butterbach-Bahl et al. 2002a	2002a	52.92	550	7.3	Forest	Boreal	BROADLEAF DECIDUOUS TREES	14.4628
Butterbach-Bahl et al. 2002b	2002b	48.5	800	7.3	Forest	Temperate	NEEDLELEAF TREES	2.28636
Butterbach-Bahl et al. 2002b	2002b	48.5	800	7.3	Forest	Temperate	BROADLEAF DECIDUOUS TREES	2.7594
Butterbach-Bahl et al. 2002b	2002b	48.5	800	7.3	Forest	Temperate	NEEDLELEAF TREES	3.36384
Butterbach-Bahl et al. 2002b	2002b	48.5	800	7.3	Forest	Temperate	NEEDLELEAF TREES	3.42516
Butterbach-Bahl et al. 2002b	2002b	48.5	800	7.3	Forest	Temperate	BROADLEAF DECIDUOUS TREES	5.27352
Butterbach-Bahl et al. 2002b	2002b	48.5	800	7.3	Forest	Temperate	BROADLEAF DECIDUOUS TREES	6.76272
Butterbach-Bahl et al. 2004	2004	17.27	4360	24.3	Forest	Tropical	BROADLEAF EVERGREEN TREES	2.77984
Castaldi & Fierro	2005	40.95	760	11.8	Shrubland	Temperate	BROADLEAF SHRUBS	7.884
Castaldi et al.	2004	9.75	1057	27.3	Forest	Tropical	BROADLEAF EVERGREEN TREES	0.292
Castaldi et al.	2004	9.75	1057	27.3	Savannah	Tropical	GROUND COVER	-0.8395
Castaldi et al.	2004	9.75	1057	27.3	Savannah	Tropical	GROUND COVER	-0.6935
Castro et al.	1993	44.3	1473	7.4	Forest	Temperate	BROADLEAF DECIDUOUS TREES	2.336
Castro et al.	1993	43.3	1012	7.5	Forest	Temperate	BROADLEAF DECIDUOUS TREES	2.78373
Castro et al.	1993	43.3	1012	7.5	Forest	Temperate	BROADLEAF DECIDUOUS TREES	3.61107
Castro et al.	1993	44.33	990	6.4	Forest	Temperate	BROADLEAF DECIDUOUS TREES	4.088
Castro et al.	1993	44.3	2588.5	5.5	Forest	Temperate	BROADLEAF DECIDUOUS TREES	4.088
Castro et al.	1993	44.5	2002	1.5	Forest	Temperate	BROADLEAF DECIDUOUS TREES	6.0152
Castro et al.	1995	42.5	1230	8.2	Forest	Temperate	NEEDLELEAF TREES	6.61867
Castro et al.	1995	42.5	1230	8.2	Forest	Temperate	NEEDLELEAF TREES	8.8768
Castro et al.	1995	42.5	1230	8.2	Forest	Temperate	BROADLEAF DECIDUOUS TREES	9.928
Castro et al.	1995	42.5	1230	8.2	Forest	Temperate	BROADLEAF DECIDUOUS TREES	10.22
Castro et al.	1995	42.5	1230	8.2	Forest	Temperate	NEEDLELEAF TREES	12.4587
Castro et al.	1995	42.5	1230	8.2	Forest	Temperate	BROADLEAF DECIDUOUS TREES	14.016
Castro et al. a	1994a	42.5	1230	8.2	Forest	Temperate	BROADLEAF DECIDUOUS TREES	8.76
Castro et al. a	1994a	42.5	1230	8.2	Forest	Temperate	BROADLEAF DECIDUOUS TREES	19.272
Castro et al. b	1994b	29	1342	21.7	Forest	Temperate	BROADLEAF EVERGREEN TREES	0.3504
Castro et al. b	1994b	29	1342	21.7	Forest	Temperate	BROADLEAF EVERGREEN TREES	2.72533
Chan et al.	2005	41.6	1125	8.2	Forest	Temperate	BROADLEAF DECIDUOUS TREES	14.016
Chan et al.	2005	41.6	1125	8.2	Forest	Temperate	BROADLEAF DECIDUOUS TREES	22.192
Chen et al.	2010	43.63	330	-1	Grassland	Temperate	GROUND COVER	2.89333
Chen et al.	2010	43.63	330	-1	Grassland	Temperate	GROUND COVER	4.97333
Chen et al.	2011	43.53	330	0.7	Grassland	Temperate	GROUND COVER	4.26667
Chen et al.	2011	43.53	330	0.7	Grassland	Temperate	GROUND COVER	4.4
Chen et al.	2011	43.53	330	0.7	Grassland	Temperate	GROUND COVER	4.66667
Chen et al.	2011	43.53	330	0.7	Grassland	Temperate	GROUND COVER	5.2
Chen et al.	2011	43.53	330	0.7	Grassland	Temperate	GROUND COVER	5.33333
Chen et al.	2011	43.53	330	0.7	Grassland	Temperate	GROUND COVER	5.6
Chen et al.	2011	43.53	330	0.7	Grassland	Temperate	GROUND COVER	5.6
Chen et al.	2011	43.53	330	0.7	Grassland	Temperate	GROUND COVER	5.73333
Chen et al.	2011	43.53	330	0.7	Grassland	Temperate	GROUND COVER	5.86667
Chen et al.	2011	43.53	330	0.7	Grassland	Temperate	GROUND COVER	6
Chen et al. (also in Chen et al. 2011)	2010	43.55	330	0.7	Grassland	Temperate	GROUND COVER	2.89333
Chen et al. (also in Chen et al. 2011)	2010	43.55	330	0.7	Grassland	Temperate	GROUND COVER	4.97333
Christensen et al.	1997	68.33	317.934	8.9	Grassland	Boreal	GROUND COVER	8.103
Christensen et al.	1997	68.33	317.934	8.9	Grassland	Boreal	GROUND COVER	8.103
Christensen et al.	1997	68.33	317.934	8.9	Grassland	Boreal	GROUND COVER	19.053
Christensen et al.	1997	68.33	317.934	8.9	Grassland	Boreal	GROUND COVER	19.053
Christensen et al.	1997	68.33	317.934	8.9	Grassland	Boreal	GROUND COVER	24.747
Christensen et al.	1997	68.33	317.934	8.9	Grassland	Boreal	GROUND COVER	24.747
Christensen et al.	1997	68.33	317.934	8.9	Grassland	Boreal	GROUND COVER	41.61
Christensen et al.	1997	68.33	317.934	8.9	Grassland	Boreal	GROUND COVER	41.61
Christensen et al.	1999	68.33	304	1	Grassland	Boreal	GROUND COVER	1.73375
Christensen et al.	1999	68.33	304	1	Grassland	Boreal	GROUND COVER	1.73375
Christensen et al.	1999	68.33	304	1	Grassland	Boreal	GROUND COVER	3.01125
Christensen et al.	1999	68.33	304	1	Grassland	Boreal	GROUND COVER	3.01125
Christensen et al.	1999	68.33	304	1	Grassland	Boreal	GROUND COVER	3.4675
Christensen et al.	1999	68.33	304	1	Grassland	Boreal	GROUND COVER	3.4675
Christensen et al.	1999	68.33	304	1	Grassland	Boreal	GROUND COVER	4.5625
Christensen et al.	1999	68.33	304	1	Grassland	Boreal	GROUND COVER	4.5625
Crill	1991	43.13	1098	8.3	Forest	Temperate	BROADLEAF DECIDUOUS TREES	5.97
Crill et al.	1994	62.85	594	1.7	Forest	Boreal	NEEDLELEAF TREES	8.13
Dannenmann et al.	2007	48.99	856	6.6	Forest	Temperate	BROADLEAF DECIDUOUS TREES	2.22767
Dannenmann et al.	2007	48.99	856	6.6	Forest	Temperate	BROADLEAF DECIDUOUS TREES	2.30388
Davidson et al.	2004	2.89	2000	26.7	Forest	Tropical	BROADLEAF EVERGREEN TREES	1.1
Davidson et al.	2004	3	2000	26.7	Forest	Tropical	BROADLEAF EVERGREEN TREES	5.3
Deck	1993	33	324	15.5	Grassland	Temperate	GROUND COVER	1.99
Deck	1993	33	324	15.5	Shrubland	Temperate	BROADLEAF SHRUBS	1.99
Delgado et al.	1996	41.5	259	6.1	Grassland	Temperate	GROUND COVER	3.7595
Delgado et al.	1996	41.5	259	6.1	Grassland	Temperate	GROUND COVER	3.7595
Delgado et al.	1996	41.5	259	6.1	Grassland	Temperate	GROUND COVER	3.7595
Delgado et al.	1996	41.5	259	6.1	Grassland	Temperate	GROUND COVER	3.7595
Delgado et al.	1996	41.5	259	6.1	Grassland	Temperate	GROUND COVER	3.7595
Delmas et al.	1991	14	400	25	Grassland	Tropical	GROUND COVER	0.22
Delmas et al.	1991	3.67	1100	25	Grassland	Tropical	GROUND COVER	2.01
Delmas et al.	1991	3.67	1100	25	Grassland	Tropical	GROUND COVER	2.06
Delmas et al.	1992	4.5	1500	24.5	Forest	Tropical	BROADLEAF EVERGREEN TREES	1.17343
Delmas et al.	1992	4.5	1500	24.5	Forest	Tropical	BROADLEAF EVERGREEN TREES	6.95678
Dobbie & Smith	1996	56.08	723	6.9	Forest	Boreal	BROADLEAF DECIDUOUS TREES	9.42
Dong et at.	1998	50.43	540	8.6	Forest	Boreal	BROADLEAF DECIDUOUS TREES	6.4
Dorr et al.	1993	13.5	316	24.3	Desert	Tropical	DESERT	0.14
Dorr et al.	1993	14.23	227	24.8	Desert	Tropical	DESERT	0.42
Dorr et al.	1993	14.25	227	24.8	Desert	Tropical	DESERT	0.56
Dorr et al.	1993	14	227	24.8	Desert	Tropical	DESERT	1.96
Dorr et al.	1993	49.3	577	8.6	Forest	Temperate	NEEDLELEAF TREES	0.84096
Dorr et al.	1993	48.1	914	7.9	Forest	Temperate	BROADLEAF DECIDUOUS TREES	1.01
Dorr et al.	1993	49.3	577	8.6	Forest	Temperate	NEEDLELEAF TREES	1.26144
Dorr et al.	1993	49.17	577	8.6	Forest	Temperate	BROADLEAF DECIDUOUS TREES	2.32
Dorr et al.	1993	49.35	577	8.6	Forest	Temperate	NEEDLELEAF TREES	5.32608
Dorr et al.	1993	28.28	47	19.4	Forest	Temperate	BROADLEAF DECIDUOUS TREES	5.55
Dorr et al.	1993	49.35	577	8.6	Forest	Temperate	NEEDLELEAF TREES	10.512
Dorr et al.	1993	49.35	577	8.6	Forest	Temperate	NEEDLELEAF TREES	10.6522
Dorr et al.	1993	44.88	836	12.7	Shrubland	Temperate	BROADLEAF SHRUBS	1.68
Dorr et al.	1993	44.33	907	9.8	Shrubland	Temperate	BROADLEAF SHRUBS	3.08
dos Santos	1997	22.47	2100	21	Forest	Tropical	BROADLEAF EVERGREEN TREES	8.75
dos Santos	1997	22.47	2100	21	Forest	Tropical	BROADLEAF EVERGREEN TREES	9.31
Duenas et al.	1996	37	582	17.5	Shrubland	Temperate	BROADLEAF SHRUBS	0.42048
Duenas et al.	1996	37	582	17.5	Shrubland	Temperate	BROADLEAF SHRUBS	1.54176
Duenas et al.	1996	37	582	17.5	Shrubland	Temperate	BROADLEAF SHRUBS	3.08352
Duenas et al.	1996	37	582	17.5	Shrubland	Temperate	BROADLEAF SHRUBS	3.504
Epstein et al.	1998	41	321	8.6	Grassland	Temperate	GROUND COVER	1.04633
Epstein et al.	1998	41	321	8.6	Grassland	Temperate	GROUND COVER	1.07067
Epstein et al.	1998	41	321	8.6	Grassland	Temperate	GROUND COVER	1.07067
Epstein et al.	1998	41	321	8.6	Grassland	Temperate	GROUND COVER	1.22883
Epstein et al.	1998	41	321	8.6	Grassland	Temperate	GROUND COVER	1.241
Epstein et al.	1998	41	321	8.6	Grassland	Temperate	GROUND COVER	1.36267
Fang et al.	2010	50.93	500	-5.4	Forest	Boreal	NEEDLELEAF TREES	0.04
Fang et al.	2010	42.4	750	2.8	Forest	Temperate	BROADLEAF DECIDUOUS TREES	2.29
Fang et al.	2010	21.93	1557	21.4	Forest	Tropical	BROADLEAF EVERGREEN TREES	2.48
Fang et al.	2010	23.17	1564	20.9	Forest	Tropical	BROADLEAF EVERGREEN TREES	5.15
Fang et al.	2012	26.51	1200	14	Shrubland	Temperate	BROADLEAF SHRUBS	15.1731
Fernandes et al.	2002	10.17	2200	25.6	Forest	Tropical	BROADLEAF EVERGREEN TREES	1.1
Fiedler et al.	2005	48	1600	6	Forest	Temperate	BROADLEAF DECIDUOUS TREES	-54.5333
Galbally et al.	2010	34.5	211	17.5	Shrubland	Temperate	BROADLEAF SHRUBS	-1.51373
Galbally et al.	2010	34.5	211	17.5	Shrubland	Temperate	BROADLEAF SHRUBS	-0.365818
Geng et al.	2010	43.55	347	0.3	Grassland	Temperate	GROUND COVER	5.91008
Geng et al.	2010	43.55	347	0.3	Grassland	Temperate	GROUND COVER	6.278
Geng et al.	2010	43.55	347	0.3	Grassland	Temperate	GROUND COVER	8.32784
Glatzel & Stahr	2001	47.75	1400	6.5	Grassland	Temperate	GROUND COVER	1.636
Glatzel & Stahr	2001	47.75	1400	6.5	Grassland	Temperate	GROUND COVER	2.456
Goldman et al.	1995	43.93	1400	7	Forest	Temperate	BROADLEAF DECIDUOUS TREES	4.33
Goldman et al.	1995	40.5	1080	11.8	Forest	Temperate	BROADLEAF DECIDUOUS TREES	13.87
Goldman et al.	1995	41.33	1041	9.6	Forest	Temperate	BROADLEAF DECIDUOUS TREES	18.25
Goldman et al.	1995	41	1041	9.6	Forest	Temperate	BROADLEAF DECIDUOUS TREES	19.71
Goreau & de Mello	1985	2	2100	26.5	Forest	Tropical	BROADLEAF EVERGREEN TREES	2.08703
Goreau & de Mello	1985	2	2100	26.5	Forest	Tropical	BROADLEAF EVERGREEN TREES	3.03416
Goreau & de Mello	1985	2	2100	26.5	Forest	Tropical	BROADLEAF EVERGREEN TREES	5.1631
Goreau & de Mello	1985	2	2100	26.5	Forest	Tropical	BROADLEAF EVERGREEN TREES	6.24434
Groffman et al.	1995	41	230	13	Forest	Temperate	BROADLEAF DECIDUOUS TREES	8.76
Groffman et al.	1995	42	180	9	Forest	Temperate	BROADLEAF DECIDUOUS TREES	11.315
Groffman et al.	2006	43.93	1400	4.5	Forest	Temperate	BROADLEAF DECIDUOUS TREES	4.4676
Gulledge & Schimel	2000	64.75	269	-3.5	Forest	Boreal	NEEDLELEAF TREES	0
Gulledge & Schimel	2000	64.75	269	-3.5	Forest	Boreal	NEEDLELEAF TREES	0.59
Gulledge et al.	1997	64.75	269	-3.1	Forest	Boreal	NEEDLELEAF TREES	1.4892
Gulledge et al.	1997	64.75	269	-3.1	Forest	Boreal	NEEDLELEAF TREES	2.43333
Gulledge et al.	1997	64.75	269	-3.1	Forest	Boreal	NEEDLELEAF TREES	2.43333
Gulledge et al.	1997	64.75	269	-3.1	Forest	Boreal	NEEDLELEAF TREES	2.82267
Hao et al.	1988	9.33	1000	20	Savannah	Tropical	GROUND COVER	-3.35266
Hao et al.	1988	9.33	1000	20	Savannah	Tropical	GROUND COVER	-2.5145
Hart	2006	35.26	592	6.1	Forest	Temperate	BROADLEAF DECIDUOUS TREES	3.10104
Hart	2006	35.33	802	3.4	Forest	Temperate	BROADLEAF DECIDUOUS TREES	3.46312
Hou et al.	2012	44	330	0.6	Desert	Temperate	DESERT	5.694
Hou et al.	2012	44	330	0.6	Desert	Temperate	DESERT	6.57
Hou et al.	2012	44	330	0.6	Desert	Temperate	DESERT	8.979
Hudgens & Yavitt	1997	42.5	899	7.7	Forest	Temperate	BROADLEAF DECIDUOUS TREES	1.05961
Hudgens & Yavitt	1997	42.5	899	7.7	Forest	Temperate	BROADLEAF DECIDUOUS TREES	1.51373
Hudgens & Yavitt	1997	42.5	899	7.7	Forest	Temperate	BROADLEAF DECIDUOUS TREES	1.86693
Hudgens & Yavitt	1997	42.5	899	7.7	Forest	Temperate	BROADLEAF DECIDUOUS TREES	3.17883
Hudgens & Yavitt	1997	42.5	899	7.7	Forest	Temperate	BROADLEAF DECIDUOUS TREES	3.53203
Hudgens & Yavitt	1997	42.5	899	7.7	Forest	Temperate	BROADLEAF DECIDUOUS TREES	4.79347
Ineson et al.	1998	47.5	22	22.8	Grassland	Temperate	GROUND COVER	0.7446
Ineson et al.	1998	47.5	22	22.8	Grassland	Temperate	GROUND COVER	2.2338
Ishizuka et al.	2000	36.57	1500	13.7	Forest	Temperate	BROADLEAF DECIDUOUS TREES	6.57
Ishizuka et al.	2000	36.33	1400	14.1	Forest	Temperate	BROADLEAF DECIDUOUS TREES	6.57
Ishizuka et al.	2000	36.93	1200	12.4	Forest	Temperate	BROADLEAF DECIDUOUS TREES	9.13
Ishizuka et al.	2000	36.57	1500	13.7	Forest	Temperate	BROADLEAF DECIDUOUS TREES	12.05
Ishizuka et al.	2000	36.93	1200	12.4	Forest	Temperate	BROADLEAF DECIDUOUS TREES	17.89
Ishizuka et al.	2000	36.93	1200	12.4	Forest	Temperate	BROADLEAF DECIDUOUS TREES	17.89
Ishizuka et al.	2000	36.33	1400	14.1	Forest	Temperate	BROADLEAF DECIDUOUS TREES	27.74
Jassal et al.	2011	49.87	1450	8.6	Forest	Temperate	NEEDLELEAF TREES	2.8
Jassal et al.	2011	49.87	1450	8.6	Forest	Temperate	NEEDLELEAF TREES	5.6
Jauhianen et al.	2005	2	2528	25.5	Forest	Tropical	BROADLEAF EVERGREEN TREES	8.76
Jiang et al.	2010	37.62	580	-1.7	Grassland	Temperate	GROUND COVER	1.13478
Jiang et al.	2010	37.62	580	-1.7	Grassland	Temperate	GROUND COVER	1.33913
Kammann et al.	2001	50.57	296	10.6	Grassland	Boreal	GROUND COVER	0.8176
Kammann et al.	2001	50.57	296	10.6	Grassland	Boreal	GROUND COVER	0.9344
Kammann et al.	2001	50.57	296	10.6	Grassland	Boreal	GROUND COVER	1.0512
Kammann et al.	2001	50.57	296	10.6	Grassland	Boreal	GROUND COVER	1.168
Kammann et al.	2001	50.57	296	10.6	Grassland	Boreal	GROUND COVER	1.6352
Kammann et al.	2001	50.57	296	10.6	Grassland	Boreal	GROUND COVER	2.1024
Kammann et al.	2001	50.57	296	10.6	Grassland	Boreal	GROUND COVER	2.2192
Kammann et al.	2001	50.57	296	10.6	Grassland	Boreal	GROUND COVER	2.336
Kasimir-Klemedtsson & Klemedtsson	1997	58.07	675	5.7	Forest	Boreal	NEEDLELEAF TREES	0.1
Kasimir-Klemedtsson & Klemedtsson	1997	58.07	675	5.7	Forest	Boreal	NEEDLELEAF TREES	1.4
Keller & Reiners (inc in Keller et al. 1993)	1994	10.43	3962	25.8	Forest	Tropical	BROADLEAF EVERGREEN TREES	4.38
Keller & Reiners (inc in Keller et al. 1993)	1994	10.43	3962	25.8	Forest	Tropical	BROADLEAF EVERGREEN TREES	4.599
Keller et al.	1983	3	1637	26.7	Forest	Tropical	BROADLEAF EVERGREEN TREES	1.34
Keller et al.	1986	18.32	1371	23	Forest	Tropical	BROADLEAF EVERGREEN TREES	1.01
Keller et al.	1986	2.93	1551	26.7	Forest	Tropical	BROADLEAF EVERGREEN TREES	1.37
Keller et al.	1986	18.32	1371	23	Forest	Tropical	BROADLEAF EVERGREEN TREES	2.09
Keller et al.	1986	1.03	4302	25.3	Forest	Tropical	BROADLEAF EVERGREEN TREES	2.93
Keller et al.	1993	10.43	3962	25.8	Forest	Tropical	BROADLEAF EVERGREEN TREES	1
Keller et al.	1993	10.2	3962	26	Forest	Tropical	BROADLEAF EVERGREEN TREES	5.62
Keller et al.	1993	10.43	3962	25.8	Forest	Tropical	BROADLEAF EVERGREEN TREES	5.83
Keller et al.	1990	9	2600	27	Forest	Tropical	BROADLEAF EVERGREEN TREES	1.2775
Keller et al.	1990	9	2600	27	Forest	Tropical	BROADLEAF EVERGREEN TREES	2.847
Keller et al.	2005	3	2000	25	Forest	Tropical	BROADLEAF EVERGREEN TREES	0.73
Keller et al.	2005	3	2000	25	Forest	Tropical	BROADLEAF EVERGREEN TREES	3.4675
Kiese et al.	2008	17.3	4360	23.8	Forest	Tropical	BROADLEAF EVERGREEN TREES	3.2
King & Nanba	2008	21.13	846.3	20	Forest	Tropical	BROADLEAF EVERGREEN TREES	0.219
King & Nanba	2008	22.21	846.3	20	Forest	Tropical	BROADLEAF EVERGREEN TREES	6.6795
Klemedtsson & Klemedtsson	1997	58.07	1198	10	Forest	Boreal	BROADLEAF DECIDUOUS TREES	0.05
Klemedtsson & Klemedtsson	1997	58.07	1198	10	Forest	Boreal	BROADLEAF DECIDUOUS TREES	0.1
Klemedtsson & Klemedtsson	1997	58.07	1198	10	Forest	Boreal	BROADLEAF DECIDUOUS TREES	0.2
Klemedtsson & Klemedtsson	1997	58.07	1198	10	Forest	Boreal	BROADLEAF DECIDUOUS TREES	0.6
Klemedtsson & Klemedtsson	1997	58.07	1198	10	Forest	Boreal	BROADLEAF DECIDUOUS TREES	1.4
Klemedtsson & Klemedtsson	1997	58.07	1198	10	Forest	Boreal	BROADLEAF DECIDUOUS TREES	1.6
Koide et al.	2010	62.25	237	-10	Forest	Boreal	NEEDLELEAF TREES	0.63072
Koide et al.	2010	62.25	237	-10	Forest	Boreal	NEEDLELEAF TREES	1.6352
Kolb et al.	2005	51.57	700	8.5	Forest	Boreal	BROADLEAF DECIDUOUS TREES	4.35109
Kolb et al.	2005	51	630	8.5	Forest	Boreal	BROADLEAF DECIDUOUS TREES	8.2782
Konda et al.	2010	3.88	2750	27.3	Forest	Tropical	BROADLEAF EVERGREEN TREES	1.168
Konda et al.	2010	3.88	2750	27.3	Forest	Tropical	BROADLEAF EVERGREEN TREES	3.01733
Koschorreck & Conrad	1993	48	577	8.6	Forest	Temperate	BROADLEAF DECIDUOUS TREES	0.939072
Koschorreck & Conrad	1993	48	577	8.6	Forest	Temperate	BROADLEAF DECIDUOUS TREES	1.1423
Koschorreck & Conrad	1993	48	577	8.6	Forest	Temperate	BROADLEAF DECIDUOUS TREES	1.42963
Koschorreck & Conrad	1993	48	577	8.6	Forest	Temperate	BROADLEAF DECIDUOUS TREES	1.72397
Koschorreck & Conrad	1993	48	577	8.6	Forest	Temperate	BROADLEAF DECIDUOUS TREES	1.78504
Koschorreck & Conrad	1993	48	577	8.6	Forest	Temperate	BROADLEAF DECIDUOUS TREES	2.66304
Koschorreck & Conrad	1993	48	577	8.6	Forest	Temperate	BROADLEAF DECIDUOUS TREES	6.43334
Koschorreck & Conrad	1993	49	846	8.6	Grassland	Temperate	GROUND COVER	3.13492
Kruse & Iverson	1995	56.48	875	7.5	Grassland	Boreal	GROUND COVER	0.0365
Kruse & Iverson	1995	56.48	875	7.5	Grassland	Boreal	GROUND COVER	0.219
Kruse & Iverson	1995	56.48	875	7.5	Grassland	Boreal	GROUND COVER	0.2555
Kruse & Iverson	1995	56.48	875	7.5	Grassland	Boreal	GROUND COVER	1.022
Kruse & Iverson	1995	56.48	875	7.5	Grassland	Boreal	GROUND COVER	2.6645
Kruse & Iverson	1995	56.48	875	7.5	Grassland	Boreal	GROUND COVER	2.8835
Kruse & Iverson	1995	56.48	875	7.5	Grassland	Boreal	GROUND COVER	4.964
MacDonald et al	1998	3	1513	23.75	Forest	Tropical	BROADLEAF EVERGREEN TREES	0.520344
MacDonald et al	1998	3	1513	23.75	Forest	Tropical	BROADLEAF EVERGREEN TREES	1.60834
MacDonald et al	1998	3	1513	23.75	Forest	Tropical	BROADLEAF EVERGREEN TREES	4.71463
Macdonald et al.	1999	3	2822	23.75	Forest	Tropical	BROADLEAF EVERGREEN TREES	3.8947
Macdonald et al.	1999	3	2822	23.75	Forest	Tropical	BROADLEAF EVERGREEN TREES	4.85654
Macdonald et al.	1999	3	1513	23.75	Forest	Tropical	BROADLEAF EVERGREEN TREES	5.5188
Macdonald et al.	1999	3	1513	23.75	Forest	Tropical	BROADLEAF EVERGREEN TREES	8.57779
Maljanen et al.	2002	62.52	612	2.2	Forest	Boreal	NEEDLELEAF TREES	7.23576
Maljanen et al.	2002	62.52	612	2.2	Grassland	Boreal	GROUND COVER	1.85712
Maljanen et al.	2003	62.31	643	2.2	Forest	Boreal	NEEDLELEAF TREES	5.2
Maljanen et al.	2003	62.31	612	2.2	Grassland	Boreal	GROUND COVER	1.06667
Maljanen et al.	2006	61.32	680	3.3	Forest	Boreal	NEEDLELEAF TREES	10.7748
Maljanen et al.	2006	61.32	680	3.3	Forest	Boreal	NEEDLELEAF TREES	13.4028
Maljanen et al.	2006	61.32	680	3.3	Forest	Boreal	NEEDLELEAF TREES	15.5928
Maljanen et al.	2006	61.32	680	3.3	Forest	Boreal	NEEDLELEAF TREES	16.4688
Mariko et al.	2007	47.22	260	-1.2	Grassland	Temperate	GROUND COVER	3.65417
Mariko et al.	2007	47.22	260	-1.2	Grassland	Temperate	GROUND COVER	4.745
Mariko et al.	2007	47.22	260	-1.2	Grassland	Temperate	GROUND COVER	4.818
Mariko et al.	2007	47.22	260	-1.2	Grassland	Temperate	GROUND COVER	5.0808
McLain & Martens	2006	31.67	350	17	Forest	Temperate	BROADLEAF DECIDUOUS TREES	2.25
McLain & Martens	2006	31.67	350	17	Grassland	Temperate	GROUND COVER	1.76
McLain & Martens	2006	31.67	350	17	Grassland	Temperate	GROUND COVER	2.86
McLain et al.	2002	35.95	1140	14.45	Forest	Temperate	BROADLEAF DECIDUOUS TREES	1.61885
McLain et al.	2002	35.95	1140	14.45	Forest	Temperate	BROADLEAF DECIDUOUS TREES	2.15846
McNamara et al.	2008	54.13	1693	8.4	Forest	Boreal	NEEDLELEAF TREES	0.25404
McNamara et al.	2008	54.13	1693	8.4	Forest	Boreal	NEEDLELEAF TREES	0.51684
McNamara et al.	2008	54.13	1693	8.4	Forest	Boreal	NEEDLELEAF TREES	0.57816
McNamara et al.	2008	54.13	1693	8.4	Forest	Boreal	NEEDLELEAF TREES	0.67452
McNamara et al.	2008	54.13	1693	8.4	Grassland	Boreal	GROUND COVER	-4.5552
Melling et al.	2005	2.82	3200	31	Forest	Tropical	BROADLEAF DECIDUOUS TREES	0.2
Menyailo et al.	2008	56.35	500	20	Forest	Boreal	NEEDLELEAF TREES	1.55
Menyailo et al.	2008	56.35	500	20	Grassland	Boreal	GROUND COVER	3.8
Merino et al.	2004	46	1022	11.7	Forest	Temperate	BROADLEAF DECIDUOUS TREES	5.09482
Mori et al.	2005	36.92	1561	12	Grassland	Temperate	GROUND COVER	2.4
Mori et al.	2005	36.92	1561	12	Grassland	Temperate	GROUND COVER	2.4
Mori et al.	2005	36.92	1561	12	Grassland	Temperate	GROUND COVER	3.2
Morishita et al.	2004	44.92	1200	6.1	Forest	Temperate	BROADLEAF DECIDUOUS TREES	2.9784
Morishita et al.	2004	44.92	1200	6.1	Forest	Temperate	BROADLEAF DECIDUOUS TREES	3.8544
Morishita et al.	2004	44.23	1600	4.5	Forest	Temperate	BROADLEAF DECIDUOUS TREES	3.8544
Morishita et al.	2004	44.23	1600	4.5	Forest	Temperate	BROADLEAF DECIDUOUS TREES	4.161
Morishita et al.	2004	44.92	1200	6.1	Forest	Temperate	BROADLEAF DECIDUOUS TREES	4.38
Morishita et al.	2004	42.67	1200	7	Forest	Temperate	BROADLEAF DECIDUOUS TREES	5.84
Morishita et al.	2004	44.92	1200	6.1	Forest	Temperate	BROADLEAF DECIDUOUS TREES	6.5262
Morishita et al.	2004	42.4	1154	7.7	Forest	Temperate	BROADLEAF DECIDUOUS TREES	7.8402
Morishita et al.	2004	43.33	1095	8.4	Forest	Temperate	BROADLEAF DECIDUOUS TREES	8.0592
Morishita et al.	2004	42.93	1095	7.5	Forest	Temperate	BROADLEAF DECIDUOUS TREES	12.483
Mosier et al.	1991	40.8	320	8	Grassland	Temperate	GROUND COVER	0.876
Mosier et al.	1991	40.8	320	8	Grassland	Temperate	GROUND COVER	1.26533
Mosier et al.	1991	40.8	320	8	Grassland	Temperate	GROUND COVER	1.752
Mosier et al.	1991	40.8	320	8	Grassland	Temperate	GROUND COVER	1.752
Mosier et al.	1991	40.8	320	8	Grassland	Temperate	GROUND COVER	1.84933
Mosier et al.	1991	40.8	320	8	Grassland	Temperate	GROUND COVER	1.99533
Mosier et al.	1991	40.8	320	8	Grassland	Temperate	GROUND COVER	2.82267
Mosier et al.	1991	40.8	320	8	Grassland	Temperate	GROUND COVER	3.066
Mosier et al.	1993	41.33	1000	-0.5	Tundra	Temperate	TUNDRA	0.17
Mosier et al.	1993	41.33	1000	-0.5	Tundra	Temperate	TUNDRA	0.79
Mosier et al.	1993	41.33	1000	-0.5	Tundra	Temperate	TUNDRA	1.05
Mosier et al.	1996	40.8	350	8	Grassland	Temperate	GROUND COVER	2.48
Mosier et al.	1996	40.8	350	8	Grassland	Temperate	GROUND COVER	2.93
Mosier et al.	1996	40.8	350	8	Grassland	Temperate	GROUND COVER	3.84
Mosier et al.	1996	40.8	350	8	Grassland	Temperate	GROUND COVER	4.19
Mosier et al.	1996	40.8	350	8	Grassland	Temperate	GROUND COVER	4.26
Mosier et al.	1996	40.8	350	8	Grassland	Temperate	GROUND COVER	4.28
Mosier et al.	1996	40.8	350	8	Grassland	Temperate	GROUND COVER	4.84
Mosier et al.	2002	40.8	320	7.2	Grassland	Temperate	GROUND COVER	3.77653
Mosier et al.	1998a	18	1650	24	Forest	Tropical	BROADLEAF EVERGREEN TREES	0.0485169
Mosier et al.	1998a	18	1650	24	Forest	Tropical	BROADLEAF EVERGREEN TREES	0.09344
Mosier et al.	1998a	18	1650	24	Forest	Tropical	BROADLEAF EVERGREEN TREES	0.130324
Mosier et al.	1998a	18	1650	24	Forest	Tropical	BROADLEAF EVERGREEN TREES	0.16352
Mosier et al.	1998a	18	1650	24	Forest	Tropical	BROADLEAF EVERGREEN TREES	0.2336
Mosier et al.	1998a	18	1650	24	Forest	Tropical	BROADLEAF EVERGREEN TREES	0.43216
Mosier et al.	1998a	18.47	1650	24	Forest	Tropical	BROADLEAF EVERGREEN TREES	0.7008
Mosier et al.	1998a	18.8	1650	24	Forest	Tropical	BROADLEAF EVERGREEN TREES	0.94608
Mosier et al. (gl. biogeochem cyc)	1997b	40.8	350	7.6	Grassland	Temperate	GROUND COVER	1.168
Mosier et al. (gl. biogeochem cyc)	1997b	40.8	350	7.6	Grassland	Temperate	GROUND COVER	1.2848
Mosier et al. (gl. biogeochem cyc)	1997b	40.8	350	7.6	Grassland	Temperate	GROUND COVER	1.46
Mosier et al. (gl. biogeochem cyc)	1997b	40.8	350	7.6	Grassland	Temperate	GROUND COVER	1.5768
Mosier et al. (gl. biogeochem cyc)	1997b	40.8	350	7.6	Grassland	Temperate	GROUND COVER	2.1024
Mosier et al. (nutr. cyc. agroeco)	1997	64.9	287	-2.25	Grassland	Boreal	GROUND COVER	1.26144
Mosier et al. (nutr. cyc. agroeco)	1997	64.9	287	-2.25	Grassland	Boreal	GROUND COVER	1.36656
Mosier et al. (nutr. cyc. agroeco)	1997	64.9	287	-2.25	Grassland	Boreal	GROUND COVER	2.19584
Mosier et al. (nutr. cyc. agroeco)	1997	64.9	287	-2.25	Grassland	Boreal	GROUND COVER	2.53456
Mosier et al. (nutr. cyc. agroeco)	1997	41.25	350	9.41667	Grassland	Temperate	GROUND COVER	3.14192
Mosier et al. (nutr. cyc. agroeco)	1997	41.25	350	9.41667	Grassland	Temperate	GROUND COVER	4.83552
Mosier et al. (nutr. cyc. agroeco); Mosier & Delgado 1997	1997	18.2	1626	26.9565	Grassland	Tropical	GROUND COVER	0.5256
Mosier et al. (nutr. cyc. agroeco); Mosier & Delgado 1998	1997	18.5	1567	26.9565	Grassland	Tropical	GROUND COVER	0.50224
Mosier et al. (nutr. cyc. agroeco); Mosier & Delgado 1999	1997	18.5	1567	26.9565	Grassland	Tropical	GROUND COVER	0.7008
Mosier et al. (nutr. cyc. agroeco); Mosier & Delgado 2000	1997	18.2	1626	26.9565	Grassland	Tropical	GROUND COVER	0.67744
Mosier et al. (nutr. cyc. agroeco); Mosier & Delgado 2001	1997	18.05	1143	26.9565	Grassland	Tropical	GROUND COVER	0.73584
Mosier et al. (nutr. cyc. agroeco); Mosier & Delgado 2002	1997	18.05	1143	26.9565	Grassland	Tropical	GROUND COVER	0.78256
Myers-Smith et al.	2007	64.38	284	-4	Forest	Boreal	NEEDLELEAF TREES	-151.373
Myers-Smith et al.	2007	64.38	284	-4	Forest	Boreal	NEEDLELEAF TREES	-35.3203
Nakano et al.	2004	56.87	530	-1.1	Forest	Boreal	NEEDLELEAF TREES	6.17
Nazaries et al.	2011	39.08	2500	10	Shrubland	Temperate	BROADLEAF SHRUBS	9.928
Nazaries et al.	2011	39.08	2500	10	Shrubland	Temperate	BROADLEAF SHRUBS	10.512
Neff et al.	1994	40.05	800	1.5	Grassland	Temperate	GROUND COVER	-0.616704
Neff et al.	1994	40.05	800	1.5	Grassland	Temperate	GROUND COVER	-0.182208
Neff et al.	1994	40.05	800	1.5	Grassland	Temperate	GROUND COVER	0.868992
Neff et al.	1994	40.05	800	1.5	Grassland	Temperate	GROUND COVER	1.80806
Noe et al.	2011	58.42	625	5	Forest	Boreal	NEEDLELEAF TREES	3.48157
Otter & Scholes	2000	24.65	623	18.6	Savannah	Tropical	GROUND COVER	0.4
Otter & Scholes	2000	24.65	623	18.6	Savannah	Tropical	GROUND COVER	0.4
Palm et al.	2002	5.75	2200	26	Forest	Tropical	BROADLEAF EVERGREEN TREES	1.54667
Palm et al.	2002	5.75	2200	26	Forest	Tropical	BROADLEAF EVERGREEN TREES	2.82667
Palm et al.	2002	5.75	2200	26	Forest	Tropical	BROADLEAF EVERGREEN TREES	3.49333
Papen et al. (also Steinkamp et al. 2001)	2001	48.06	535.6	8.9	Forest	Temperate	BROADLEAF DECIDUOUS TREES	6.49212
Papen et al. (also Steinkamp et al. 2001)	2001	48.06	535.6	8.9	Forest	Temperate	BROADLEAF DECIDUOUS TREES	6.73556
Pavan Fernandes et al.	2002	10.15	2200	25.5	Forest	Tropical	BROADLEAF EVERGREEN TREES	2.27
Peichl et al.	2010	42.65	1010	7.8	Forest	Temperate	NEEDLELEAF TREES	-0.56064
Peichl et al.	2010	42.77	1010	7.8	Forest	Temperate	NEEDLELEAF TREES	0.69204
Peichl et al.	2010	42.8	1010	7.8	Forest	Temperate	NEEDLELEAF TREES	0.94608
Peichl et al.	2010	42.8	1010	7.8	Forest	Temperate	NEEDLELEAF TREES	2.04108
Peterjohn et al.	1994	42.5	1080	16	Forest	Temperate	BROADLEAF DECIDUOUS TREES	10.0127
Phillips et al.	2001	35.97	1150	18	Forest	Temperate	BROADLEAF DECIDUOUS TREES	1.87
Phillips et al.	2009	46.76	412	10	Grassland	Temperate	GROUND COVER	2.336
Phillips et al.	2009	46.76	412	10	Grassland	Temperate	GROUND COVER	3.0295
Poth et al.	1995	15.93	1350	20.5	Forest	Tropical	BROADLEAF EVERGREEN TREES	-3.1536
Poth et al.	1995	15.93	1350	20.5	Forest	Tropical	BROADLEAF EVERGREEN TREES	12.6144
Poth et al.	1995	15.93	1350	20.5	Forest	Tropical	BROADLEAF EVERGREEN TREES	55.188
Price et al.	2003	43.13	1510	8.1	Forest	Tropical	BROADLEAF DECIDUOUS TREES	10.512
Price et al.	2010	43.74	1115	22.2	Shrubland	Temperate	BROADLEAF SHRUBS	0.657
Price et al.	2010	43.74	1115	22.2	Shrubland	Temperate	BROADLEAF SHRUBS	0.84096
Price et al.	2010	43.74	1115	22.2	Shrubland	Temperate	BROADLEAF SHRUBS	4.7304
Prieme & Christensen	1997	55.8	640	8	Forest	Boreal	BROADLEAF DECIDUOUS TREES	3.4
Prieme & Christensen	1999	9.25	1250	34	Grassland	Tropical	GROUND COVER	0.438
Prieme & Christensen	1999	9.25	1250	34	Grassland	Tropical	GROUND COVER	0.8322
Prieme & Christensen	1999	9.38	1250	34	Savannah	Tropical	GROUND COVER	1.6644
Prieme & Christensen	1999	9.38	1250	34	Savannah	Tropical	GROUND COVER	1.6863
Prieme & Christensen	1999	5.43	1750	27	Savannah	Tropical	BROADLEAF EVERGREEN TREES	1.752
Prieme et al.	1996	55.8	640	8	Forest	Boreal	BROADLEAF DECIDUOUS TREES	1.93
Prieme et al.	1997	55.68	374.8	8.45833	Forest	Boreal	BROADLEAF DECIDUOUS TREES	0.07008
Prieme et al.	1997	55.68	374.8	8.45833	Forest	Boreal	BROADLEAF DECIDUOUS TREES	0.219
Prieme et al.	1997	55.83	709.7	8.08333	Forest	Boreal	BROADLEAF DECIDUOUS TREES	0.32412
Prieme et al.	1997	55.68	374.8	8.45833	Forest	Boreal	BROADLEAF DECIDUOUS TREES	0.438
Prieme et al.	1997	55.83	709.7	8.08333	Forest	Boreal	BROADLEAF DECIDUOUS TREES	0.5694
Prieme et al.	1997	55.68	374.8	8.45833	Forest	Boreal	BROADLEAF DECIDUOUS TREES	0.7008
Prieme et al.	1997	55.68	374.8	8.45833	Forest	Boreal	BROADLEAF DECIDUOUS TREES	0.7008
Prieme et al.	1997	55.97	374.8	8.45833	Forest	Boreal	BROADLEAF DECIDUOUS TREES	0.7884
Prieme et al.	1997	55.68	374.8	8.45833	Forest	Boreal	BROADLEAF DECIDUOUS TREES	0.81468
Prieme et al.	1997	55.68	374.8	8.45833	Forest	Boreal	BROADLEAF DECIDUOUS TREES	0.8322
Prieme et al.	1997	55.87	709.7	8.08333	Forest	Boreal	BROADLEAF DECIDUOUS TREES	1.1388
Prieme et al.	1997	55.87	709.7	8.08333	Forest	Boreal	BROADLEAF DECIDUOUS TREES	1.2264
Prieme et al.	1997	55.97	374.8	8.45833	Forest	Boreal	BROADLEAF DECIDUOUS TREES	1.5768
Prieme et al.	1997	55.68	374.8	8.45833	Forest	Boreal	BROADLEAF DECIDUOUS TREES	1.5768
Prieme et al.	1997	55.97	374.8	8.45833	Forest	Boreal	BROADLEAF DECIDUOUS TREES	1.752
Prieme et al.	1997	55.97	374.8	8.45833	Forest	Boreal	BROADLEAF DECIDUOUS TREES	1.8396
Prieme et al.	1997	55.97	374.8	8.45833	Forest	Boreal	BROADLEAF DECIDUOUS TREES	1.8396
Prieme et al.	1997	55.97	374.8	8.45833	Forest	Boreal	BROADLEAF DECIDUOUS TREES	1.9272
Prieme et al.	1997	56.04	709.7	8.08333	Forest	Boreal	BROADLEAF DECIDUOUS TREES	2.19
Prieme et al.	1997	55.87	709.7	8.08333	Forest	Boreal	BROADLEAF DECIDUOUS TREES	2.19
Prieme et al.	1997	55.97	374.8	8.45833	Forest	Boreal	BROADLEAF DECIDUOUS TREES	2.8032
Prieme et al.	1997	56.04	709.7	8.08333	Forest	Boreal	BROADLEAF DECIDUOUS TREES	3.066
Prieme et al.	1997	55.97	374.8	8.45833	Forest	Boreal	BROADLEAF DECIDUOUS TREES	3.066
Prieme et al.	1997	55.83	709.7	8.08333	Forest	Boreal	BROADLEAF DECIDUOUS TREES	3.942
Prieme et al.	1997	55.97	374.8	8.45833	Forest	Boreal	BROADLEAF DECIDUOUS TREES	4.38
Prieme et al.	1997	55.97	374.8	8.45833	Forest	Boreal	BROADLEAF DECIDUOUS TREES	4.9932
Prieme et al.	1997	55.87	709.7	8.08333	Forest	Boreal	BROADLEAF DECIDUOUS TREES	5.256
Prieme et al.	1997	55.97	374.8	8.45833	Forest	Boreal	BROADLEAF DECIDUOUS TREES	7.446
Prieme et al.	1997	56.04	709.7	8.08333	Forest	Boreal	BROADLEAF DECIDUOUS TREES	9.0228
Prieme et al.	1997	55.97	374.8	8.45833	Forest	Boreal	BROADLEAF DECIDUOUS TREES	10.074
Purbopuspito et al.	2006	1.42	1590	22.5	Forest	Tropical	BROADLEAF EVERGREEN TREES	1.45
Purbopuspito et al.	2006	1.27	1590	14.6	Forest	Tropical	BROADLEAF EVERGREEN TREES	2.45
Purbopuspito et al.	2006	1.32	1590	28.5	Forest	Tropical	BROADLEAF EVERGREEN TREES	3.32
Rosenkranz et al.a (biogeosci)	2006a	43.73	918	14.1	Forest	Temperate	NEEDLELEAF TREES	6.96946
Rosenkranz et al.a (biogeosci)	2006a	43.73	918	14.1	Forest	Temperate	NEEDLELEAF TREES	8.56611
Rosenkranz et al.b (plant & soil)	2006b	47.87	780	5.7	Forest	Temperate	BROADLEAF DECIDUOUS TREES	6.37144
Rustad & Fernandez	1998	45.17	1000	5.5	Forest	Temperate	BROADLEAF DECIDUOUS TREES	0.45552
Saari et al.	1998	61.51	581	3.5	Forest	Boreal	NEEDLELEAF TREES	5.68
Saari et al.	1998	62.65	639	3.2	Forest	Boreal	NEEDLELEAF TREES	6.54
Saari et al.	2004	61.85	590	4.2	Forest	Boreal	NEEDLELEAF TREES	4.44132
Saari et al.	2004	61.85	590	4.2	Forest	Boreal	NEEDLELEAF TREES	4.599
Saari et al.	2004	61.85	590	4.2	Forest	Boreal	NEEDLELEAF TREES	5.2998
Saari et al.	2004	61.85	590	4.2	Forest	Boreal	NEEDLELEAF TREES	5.4312
Saari et al.	2004	61.85	590	4.2	Forest	Boreal	NEEDLELEAF TREES	5.80788
Saari et al.	2004	61.85	590	4.2	Forest	Boreal	NEEDLELEAF TREES	6.3072
Saari et al.	2004	61.85	590	4.2	Forest	Boreal	NEEDLELEAF TREES	6.50868
Saari et al.	2004	61.85	590	4.2	Forest	Boreal	NEEDLELEAF TREES	6.7671
Saari et al.	2004	61.85	590	4.2	Forest	Boreal	NEEDLELEAF TREES	6.78024
Sakabe et al.	2012	34.97	1576	13.3	Forest	Temperate	NEEDLELEAF TREES	-33.302
Sanhueza & Donoso	2006	8.88	1300	27.6	Savannah	Tropical	GROUND COVER	-1.89216
Sanhueza & Donoso	2006	8.88	1300	27.6	Savannah	Tropical	GROUND COVER	1.48219
Sanhueza et al.	1994	8.88	1300	27.6	Savannah	Tropical	GROUND COVER	-4.91962
Sanhueza et al.	1994	8.88	1300	27.6	Savannah	Tropical	GROUND COVER	-4.16275
Sanhueza et al.	1994	8.88	1300	27.6	Savannah	Tropical	GROUND COVER	-3.34282
Savage et al.	1997	55.4	450	1	Forest	Boreal	NEEDLELEAF TREES	3.07
Savage et al.	1997	55.4	450	1	Forest	Boreal	NEEDLELEAF TREES	3.99
Scharffe et al	1990	7.85	1022	24.5	Savannah	Tropical	GROUND COVER	-3.50353
Schiller & Hastie	1996	49.05	656	0.1	Forest	Temperate	NEEDLELEAF TREES	0.3
Seiler et al.	1984	24.25	630	25	Grassland	Tropical	GROUND COVER	4.12
Silver et al.	1999	18.3	5000	21	Forest	Tropical	BROADLEAF EVERGREEN TREES	-356.459
Silver et al.	1999	18.3	4000	20	Forest	Tropical	BROADLEAF EVERGREEN TREES	-1.168
Silver et al.	1999	18.3	3000	19	Forest	Tropical	BROADLEAF EVERGREEN TREES	1.752
Singh et al.	1997	25	1145	27	Savannah	Tropical	GROUND COVER	42.048
Singh et al. (also in Nazaries et al. 2011)	2007	38.43	1500	10	Grassland	Temperate	GROUND COVER	1.8688
Singh et al. (also in Nazaries et al. 2011)	2009	39.08	2500	10	Grassland	Temperate	GROUND COVER	5.256
Singh et al. (also in Nazaries et al. 2011)	2009	39.08	2500	10	Grassland	Temperate	GROUND COVER	4.3216
Singh et al. (also in Nazaries et al. 2011)	2009	39.08	2500	10	Forest	Temperate	NEEDLELEAF TREES	4.672
Singh et al. (also in Nazaries et al. 2011)	2009	39.08	2500	10	Forest	Temperate	NEEDLELEAF TREES	6.7744
Singh et al.	1997	25	1145	25	Forest	Tropical	BROADLEAF EVERGREEN TREES	31.536
Singh et al.	1997	25	821	24.7	Forest	Tropical	BROADLEAF EVERGREEN TREES	35.04
Singh et al.	1997	25	1145	24.8	Forest	Tropical	BROADLEAF EVERGREEN TREES	42.924
Singh et al.	1997	25	821	25.2	Forest	Tropical	BROADLEAF EVERGREEN TREES	49.932
Sitaula et al.	1995	58.82	657.69	7.79167	Forest	Boreal	BROADLEAF DECIDUOUS TREES	2.409
Sitaula et al.	1995	58.82	657.69	7.79167	Forest	Boreal	BROADLEAF DECIDUOUS TREES	2.92
Sitaula et al.	1995	58.82	657.69	7.79167	Forest	Boreal	BROADLEAF DECIDUOUS TREES	3.577
Sitaula et al.	1995	58.82	657.69	7.79167	Forest	Boreal	BROADLEAF DECIDUOUS TREES	3.65
Sitaula et al.	1995	58.82	657.69	7.79167	Forest	Boreal	BROADLEAF DECIDUOUS TREES	3.9055
Sitaula et al.	1995	58.82	657.69	7.79167	Forest	Boreal	BROADLEAF DECIDUOUS TREES	4.015
Sitaula et al.	1995	58.82	657.69	7.79167	Forest	Boreal	BROADLEAF DECIDUOUS TREES	4.38
Sitaula et al.	1995	58.82	657.69	7.79167	Forest	Boreal	BROADLEAF DECIDUOUS TREES	5.11
Sitaula et al.	1995	58.82	657.69	7.79167	Forest	Boreal	BROADLEAF DECIDUOUS TREES	6.205
Sjorgensten & Wookey	2002	68.35	304	-0.45	Forest	Boreal	NEEDLELEAF TREES	1.5768
Sjorgensten & Wookey	2002	62.3	473	1.15	Forest	Boreal	NEEDLELEAF TREES	2.4528
Sjorgensten & Wookey	2002	69.75	354	-1.5	Forest	Boreal	NEEDLELEAF TREES	3.942
Sjorgensten & Wookey	2002	68.35	304	-0.45	Tundra	Tundra	TUNDRA	0.69
Sjorgensten & Wookey	2002	62.3	473	1.15	Tundra	Boreal	TUNDRA	0.82
Sjorgensten & Wookey	2002	69.75	354	-1.5	Tundra	Tundra	TUNDRA	1.35
Steudler et al.	1989	42.5	1100	7.13043	Forest	Temperate	NEEDLELEAF TREES	10.3368
Steudler et al.	1989	42.5	1100	7.13043	Forest	Temperate	NEEDLELEAF TREES	12.0693
Steudler et al.	1989	42.5	1100	7.3	Forest	Temperate	BROADLEAF DECIDUOUS TREES	12.1667
Steudler et al.	1989	42.5	1100	7.3	Forest	Temperate	BROADLEAF DECIDUOUS TREES	12.1667
Steudler et al.	1989	42.5	1100	7.13043	Forest	Temperate	NEEDLELEAF TREES	13.6656
Steudler et al.	1989	42.5	1100	7.3	Forest	Temperate	BROADLEAF DECIDUOUS TREES	15.768
Steudler et al.	1991	18	3500	22.1	Forest	Tropical	BROADLEAF EVERGREEN TREES	0.77088
Steudler et al.	1991	18	3500	22.1	Forest	Tropical	BROADLEAF EVERGREEN TREES	0.79424
Steudler et al.	1991	18	3500	22.1	Forest	Tropical	BROADLEAF EVERGREEN TREES	2.49952
Steudler et al.	1996	10.5	2200	25.5	Forest	Tropical	BROADLEAF EVERGREEN TREES	6.33333
Steudler et al.	1996	10.5	2200	25.5	Forest	Tropical	BROADLEAF EVERGREEN TREES	6.33333
Striegl et al.	1992	37	117	11.2	Desert	Temperate	DESERT	2.409
Suwanwaree & Robertson	2005	42.4	890	9.7	Forest	Temperate	BROADLEAF DECIDUOUS TREES	1.48336
Suwanwaree & Robertson	2005	42.4	890	9.7	Forest	Temperate	BROADLEAF DECIDUOUS TREES	1.72864
Suwanwaree & Robertson	2005	42.4	890	9.7	Forest	Temperate	BROADLEAF DECIDUOUS TREES	3.69088
Suwanwaree & Robertson	2005	42.4	890	9.7	Forest	Temperate	BROADLEAF DECIDUOUS TREES	3.93616
Suwanwaree & Robertson	2005	42.4	890	9.7	Grassland	Temperate	GROUND COVER	1.72864
Suwanwaree & Robertson	2005	42.4	890	9.7	Grassland	Temperate	GROUND COVER	1.88048
Suwanwaree & Robertson	2005	42.4	890	9.7	Grassland	Temperate	GROUND COVER	2.5696
Suwanwaree & Robertson	2005	42.4	890	9.7	Grassland	Temperate	GROUND COVER	2.76816
Tamai et al.	2003	35.23	1800	15.7	Forest	Temperate	BROADLEAF DECIDUOUS TREES	7.7
Tamai et al.	2003	35.92	2400	13.5	Forest	Temperate	BROADLEAF DECIDUOUS TREES	10.22
Tamai et al.	2003	35.2	2200	14.4	Forest	Temperate	BROADLEAF DECIDUOUS TREES	15.59
Tang et al.	2006	23.17	1927	21.4	Forest	Tropical	BROADLEAF EVERGREEN TREES	4.9932
Tang et al.	2006	23.17	1927	21.4	Forest	Tropical	BROADLEAF EVERGREEN TREES	5.5188
Tang et al.	2006	23.17	1927	21.4	Forest	Tropical	BROADLEAF EVERGREEN TREES	7.7964
Tate & Striegl	1993	39.08	835	11.8	Grassland	Temperate	GROUND COVER	2.555
Tate & Striegl	1993	39.08	835	11.8	Grassland	Temperate	GROUND COVER	3.723
Tate et al.	2006	38.6	1500	10	Forest	Tropical	BROADLEAF DECIDUOUS TREES	12.0888
Tate et al. (also in Nazaries et al. 2011)	2007	38.43	1500	10	Forest	Temperate	NEEDLELEAF TREES	2.92
Tathy et al.	1992	1.5	1832	25.2	Forest	Tropical	BROADLEAF DECIDUOUS TREES	7.04
Teepe et al.	2004	51.5	680	7.8	Forest	Boreal	BROADLEAF DECIDUOUS TREES	1.95
Teepe et al.	2004	51.5	680	7.8	Forest	Boreal	BROADLEAF DECIDUOUS TREES	10.4
Teh et al.	2005	18.3	5000	19	Forest	Tropical	BROADLEAF EVERGREEN TREES	-302.746
Teh et al.	2005	18.3	4500	21	Forest	Tropical	BROADLEAF EVERGREEN TREES	5.04576
Torn & Harte	1996	38.8	750	3.5	Grassland	Temperate	GROUND COVER	3.65
Torn & Harte	1996	38.8	750	3.5	Grassland	Temperate	GROUND COVER	5.475
Ullah & Moore	2011	45.42	979	6.2	Forest	Temperate	BROADLEAF DECIDUOUS TREES	4.86667
Ullah & Moore	2011	45.55	1046	5.8	Forest	Temperate	BROADLEAF DECIDUOUS TREES	8.27333
van den Pol-van Dasselaar et al.	1998	52	797	9	Grassland	Boreal	GROUND COVER	0.219
van den Pol-van Dasselaar et al.	1998	52	797	9	Grassland	Boreal	GROUND COVER	2.3725
van Huissteden et al.	2008	62.25	167.1	-9.08333	Forest	Boreal	NEEDLELEAF TREES	32.412
van Huissteden et al.	2008	62.25	167.1	-9.08333	Forest	Boreal	NEEDLELEAF TREES	36.5
Veldkamp et al.	2008	1.25	1558.6	28	Forest	Tropical	BROADLEAF EVERGREEN TREES	2.5404
Veldkamp et al.	2008	1.25	1558.6	28	Forest	Tropical	BROADLEAF EVERGREEN TREES	8.176
Verchot et al.	2000	2.98	1850	24.6	Forest	Tropical	BROADLEAF EVERGREEN TREES	1
Verchot et al.	2000	2.98	1850	24.6	Forest	Tropical	BROADLEAF EVERGREEN TREES	2.1
Wang & Han	2005	43.53	320	-0.4	Grassland	Temperate	GROUND COVER	2.43
Wang & Han	2005	43.53	350	-0.4	Grassland	Temperate	GROUND COVER	2.99
Wang & Han	2005	43.53	350	-0.4	Grassland	Temperate	GROUND COVER	3.07
Wang et al.	2010	22.15	1400	21	Forest	Tropical	BROADLEAF EVERGREEN TREES	3.31011
Wang et al.	2010	22.15	1400	21	Forest	Tropical	BROADLEAF EVERGREEN TREES	3.48648
Wang et al.	2010	22.15	1400	21	Forest	Tropical	BROADLEAF EVERGREEN TREES	3.81586
Wang et al.	2010	22.15	1400	21	Forest	Tropical	BROADLEAF EVERGREEN TREES	4.5587
Wang et al.	2012	41.78	280	2.25	Grassland	Temperate	GROUND COVER	3.504
Wang et al.	2012	41.78	280	2.25	Grassland	Temperate	GROUND COVER	7.4752
Wang et al.	2012	41.78	280	2.25	Grassland	Temperate	GROUND COVER	9.928
Wang et al.	2012	41.78	280	2.25	Grassland	Temperate	GROUND COVER	10.3952
Werner et al.	2006	21.92	1493	21.8	Forest	Tropical	BROADLEAF EVERGREEN TREES	0.43216
Werner et al.	2006	21.92	1493	21.8	Forest	Tropical	BROADLEAF EVERGREEN TREES	0.66576
Werner et al.	2006	21.92	1493	21.8	Forest	Tropical	BROADLEAF EVERGREEN TREES	2.75648
Werner et al.	2006	21.97	1493	21.8	Forest	Tropical	BROADLEAF EVERGREEN TREES	2.96672
Werner et al.	2006	21.92	1493	21.8	Forest	Tropical	BROADLEAF EVERGREEN TREES	2.99008
Werner et al.	2006	21.97	1493	21.8	Forest	Tropical	BROADLEAF EVERGREEN TREES	3.4456
Werner et al.	2003	45.95	881.2	4.1	Forest	Temperate	BROADLEAF DECIDUOUS TREES	-29.2
West et al.	1999	40.05	930	-3.7	Tundra	Temperate	TUNDRA	-30.8425
West et al.	1999	40.05	930	-3.7	Tundra	Temperate	TUNDRA	-0.1825
West et al.	1999	40.05	930	-3.7	Tundra	Temperate	TUNDRA	0.219
West et al.	1999	40.05	930	-3.7	Tundra	Temperate	TUNDRA	1.1315
West et al.	1999	40.05	930	-3.7	Tundra	Temperate	TUNDRA	1.2045
West et al.	1999	40.05	930	-3.7	Tundra	Temperate	TUNDRA	2.2995
West et al.	1999	40.05	930	-3.7	Tundra	Temperate	TUNDRA	2.628
West et al.	1999	40.05	930	-3.7	Tundra	Temperate	TUNDRA	2.92
West et al.	1999	40.05	930	-3.7	Tundra	Temperate	TUNDRA	3.139
Whalen et al.	1991	65.44	208	-5.3	Forest	Boreal	NEEDLELEAF TREES	0
Whalen et al.	1991	65.44	208	-5.3	Forest	Boreal	NEEDLELEAF TREES	0.44
Whalen et al.	1991	65.44	208	-5.3	Forest	Boreal	NEEDLELEAF TREES	0.52
Whalen et al.	1991	65.44	208	-5.3	Forest	Boreal	NEEDLELEAF TREES	0.61
Whalen et al.	1991	65.44	208	-5.3	Forest	Boreal	NEEDLELEAF TREES	0.66
Whalen et al.	1991	65.44	208	-5.3	Forest	Boreal	NEEDLELEAF TREES	0.86
Whalen et al.	1992	64.75	285	-3	Forest	Boreal	NEEDLELEAF TREES	0.146
Whalen et al.	1992	64.75	285	-3	Forest	Boreal	NEEDLELEAF TREES	0.365
Whalen et al.	1992	64.75	285	-3	Forest	Boreal	NEEDLELEAF TREES	0.6935
Whalen et al.	1992	64.75	285	-3	Forest	Boreal	NEEDLELEAF TREES	0.803
Whalen et al.	1992	64.75	285	-3	Forest	Boreal	NEEDLELEAF TREES	0.949
Whalen et al.	1992	64.75	285	-3	Forest	Boreal	NEEDLELEAF TREES	1.2775
Whalen et al.	1992	64.75	285	-3	Forest	Boreal	NEEDLELEAF TREES	2.0075
Whalen et al.	1992	64.75	285	-3	Forest	Boreal	NEEDLELEAF TREES	2.0075
Whalen et al.	1992	64.75	285	-3	Forest	Boreal	NEEDLELEAF TREES	2.263
Whalen et al.	1992	64.75	285	-3	Forest	Boreal	NEEDLELEAF TREES	2.8105
Whalen et al.	1992	64.75	285	-3	Forest	Boreal	NEEDLELEAF TREES	3.1755
Whalen et al.	1992	64.75	285	-3	Forest	Boreal	NEEDLELEAF TREES	4.38
Whalen et al.	1992	64.75	285	-3	Forest	Boreal	NEEDLELEAF TREES	4.7815
Whalen et al.	1992	64.75	285	-3	Forest	Boreal	NEEDLELEAF TREES	5.256
Whalen et al.	1992	64.75	285	-3	Forest	Boreal	NEEDLELEAF TREES	5.2925
Whalen et al.	1992	64.75	285	-3	Forest	Boreal	NEEDLELEAF TREES	5.5115
Whalen et al.	1992	64.75	285	-3	Forest	Boreal	NEEDLELEAF TREES	5.548
Whalen et al.	1992	64.75	285	-3	Forest	Boreal	NEEDLELEAF TREES	5.7305
Whalen et al.	1992	64.75	285	-3	Forest	Boreal	NEEDLELEAF TREES	6.497
Whalen et al.	1992	64.75	285	-3	Forest	Boreal	NEEDLELEAF TREES	8.468
Willison et al.	1997	51.8	700	10.2083	Forest	Boreal	BROADLEAF DECIDUOUS TREES	0.73876
Willison et al.	1997	51	700	10.2083	Grassland	Boreal	GROUND COVER	0.776008
Willison et al. (Chemsphere)	1995	51	700	10.2083	Forest	Boreal	BROADLEAF DECIDUOUS TREES	306.26
Wolf et al.	2012	4.1	4500	9.4	Forest	Tropical	BROADLEAF EVERGREEN TREES	0.8
Wolf et al.	2012	4.1	4500	9.4	Forest	Tropical	BROADLEAF EVERGREEN TREES	1.33333
Wolf et al.	2012	4.1	4500	9.4	Forest	Tropical	BROADLEAF EVERGREEN TREES	2.13333
Wolf et al.	2012	3.97	1950	15.5	Forest	Tropical	BROADLEAF EVERGREEN TREES	3.06667
Wolf et al.	2012	3.97	1950	15.5	Forest	Tropical	BROADLEAF EVERGREEN TREES	3.6
Wolf et al.	2012	3.97	1950	15.5	Forest	Tropical	BROADLEAF EVERGREEN TREES	5.73333
Wolf et al.	2012	4.1	2230	19.4	Forest	Tropical	BROADLEAF EVERGREEN TREES	7.2
Wolf et al.	2012	4.1	2230	19.4	Forest	Tropical	BROADLEAF EVERGREEN TREES	7.33333
Wolf et al.	2012	4.1	2230	19.4	Forest	Tropical	BROADLEAF EVERGREEN TREES	7.86667
Wu et al.	2011	48.29	850	7.6	Forest	Temperate	NEEDLELEAF TREES	6.66667
Wu et al.	2011	48.29	850	7.6	Forest	Temperate	NEEDLELEAF TREES	17.6
Wu et al.	2011	48.29	850	7.6	Forest	Temperate	NEEDLELEAF TREES	17.7067
Xu & Luo	2012	42.4	844	4.1	Forest	Temperate	NEEDLELEAF TREES	4.01792
Xu & Luo	2012	42.4	844	4.1	Forest	Temperate	NEEDLELEAF TREES	5.41952
Xu & Luo	2012	42.4	844	4.1	Forest	Temperate	NEEDLELEAF TREES	6.55248
Xu & Luo	2012	42.4	844	4.1	Forest	Temperate	NEEDLELEAF TREES	8.28112
Yavitt et al.	1993	42.87	1250	7.6	Forest	Temperate	BROADLEAF DECIDUOUS TREES	2.92
Yavitt et al.	1997	42.5	899	7.7	Forest	Temperate	BROADLEAF DECIDUOUS TREES	1.11
Yavitt et al.	1997	42.5	899	7.7	Forest	Temperate	BROADLEAF DECIDUOUS TREES	1.41
Yavitt et al.	1997	42.5	899	7.7	Forest	Temperate	BROADLEAF DECIDUOUS TREES	1.77
Yavitt et al.	1997	42.5	899	7.7	Forest	Temperate	BROADLEAF DECIDUOUS TREES	3.13
Yavitt et al.	1997	42.5	899	7.7	Forest	Temperate	BROADLEAF DECIDUOUS TREES	3.53
Yavitt et al.	1997	42.5	899	7.7	Forest	Temperate	BROADLEAF DECIDUOUS TREES	4.69
Yavitt et al. (JGR)	1990a	38.62	1524	5.6	Forest	Temperate	BROADLEAF DECIDUOUS TREES	0.02
Yavitt et al. (JGR)	1990a	38.62	1524	5.6	Forest	Temperate	BROADLEAF DECIDUOUS TREES	0.07
Yavitt et al. (JGR)	1990a	38.67	1333	7.8	Forest	Temperate	BROADLEAF DECIDUOUS TREES	4.13667
Yavitt et al. (JGR)	1990a	38.4	1333	7.8	Forest	Temperate	BROADLEAF DECIDUOUS TREES	5.3655
Zepp et al.	1996	24	740	30	Savannah	Tropical	GROUND COVER	-0.93075
Zhang et al.	2008	23.17	1927	21.4	Forest	Tropical	BROADLEAF EVERGREEN TREES	1.77536
Zhang et al.	2008	23.17	1927	21.4	Forest	Tropical	BROADLEAF EVERGREEN TREES	1.88048
Zhang et al.	2008	23.17	1927	21.4	Forest	Tropical	BROADLEAF EVERGREEN TREES	2.07904
Zhang et al.	2008	23.17	1927	21.4	Forest	Tropical	BROADLEAF EVERGREEN TREES	2.32432
Zhang et al.	2008	23.17	1927	21.4	Forest	Tropical	BROADLEAF EVERGREEN TREES	2.73312
Zhang et al.	2008	23.17	1927	21.4	Forest	Tropical	BROADLEAF EVERGREEN TREES	3.16528
Zhang et al.	2008	23.17	1927	21.4	Forest	Tropical	BROADLEAF EVERGREEN TREES	3.34048
Zhang et al.	2008	23.17	1927	21.4	Forest	Tropical	BROADLEAF EVERGREEN TREES	3.43392
Zhang et al.	2008	23.17	1927	21.4	Forest	Tropical	BROADLEAF EVERGREEN TREES	4.01792
Zhang et al.	2008	23.17	1927	21.4	Forest	Tropical	BROADLEAF EVERGREEN TREES	4.80048
Zhou et al.	2008	43.53	350	-0.4	Grassland	Temperate	GROUND COVER	6.57
Zhou et al.	2008	43.53	350	-0.4	Grassland	Temperate	GROUND COVER	6.57
Zhou et al.	2008	43.53	350	-0.4	Grassland	Temperate	GROUND COVER	7.2708
Zhou et al.	2008	43.53	350	-0.4	Grassland	Temperate	GROUND COVER	7.446

## Sheet: References
Paper	Year	Reference
Adamsen & King	1993	Adamsen, A.P.S., and King, G.M. (1993). Methane consumption in temperate and sub-arctic forest soils – rates, vertical zonation, and responses to water and nitrogen. Applied and Environmental Microbiology 59, 485-490.
Ambus & Christensen	1995	Ambus, P., and Christensen, S., (1995). Spatial and seasonal nitrous oxide and methane fluxes in Danish forest-ecosystems, grassland-ecosystems, and agroecosystems. Journal of Environmental Quality 24(5), 993-1001.
Ambus & Robertson	2006	Ambus, P., and Robertson, G.P., (2006). The effect of increased n deposition on nitrous oxide, methane and carbon dioxide fluxes from unmanaged forest and grassland communities in Michigan. Biogeochemistry 79(3), 315-337.
Anderson & Poth	1998	Anderson, I.C., and Poth, M.A. (1998). Controls on fluxes of trace gases from Brazilian cerrado soils. Journal of Environmental Quality 27, 1117-1124.
Angel & Conrad	2009	Angel, R., and Conrad, R., (2009). In situ measurement of methane fluxes and analysis of transcribed particulate methane monooxygenase in desert soils. Environmental Microbiology 11(10), 2598-2610.
Aronson et al.	2012	Aronson, E.L., Vann, D.R., and Helliker, B.R. (2012). Methane flux response to nitrogen amendment in an upland pine forest soil and riparian zone. Journal of Geophysical Research 117, G03012.
Baggs & Blum	2004	Baggs, E.M., and Blum, H. (2004). CH4 oxidation and emissions of CH4 and N2O from Lolium perenne swards under elevated atmospheric CO2. Soil Biology and Biochemistry 36, 713-723.
Ball et al.	1999	Ball, B.C., Scott, A., and Parker, J.P., (1999). Field N2O, CO2 and CH4 fluxes in relation to tillage, compaction and soil quality in Scotland. Soil & Tillage Research 53(1), 29-39.
Billings et al.	2000	Billings, S.A., Richter, D.D., and Yarie, J. (2000). Sensitivity of soil methane fluxes to reduced precipitation in boreal forest soils. Soil Biology and Biochemistry 32, 1421-1441.
Blankinship et al.	2010	Blankinship, J.C., Brown, J.R., Dijkstra, P., Allwright, M.C., and Hungate, B.A., (2010). Response of Terrestrial CH4 Uptake to Interactive Changes in Precipitation and Temperature Along a Climatic Gradient. Ecosystems, 13, 1157-1170.
Blankinship et al.	2010	Blankinship, J.C., Brown, J.R., Dijkstra, P., and Hungate, B.A., (2010). Effects of interactive global changes on methane uptake in an annual grassland. Journal of Geophysical Research 115, G02008, doi:10.1029/2009JG001097.
Boeckx et al.	1997	Boeckx, P., Van Cleemput, O., and Villaralvo, I., (1997) Methane oxidation in soils with different textures and land use. Nutrient Cycling in Agroecosystems 49, 91-95.
Bogner et al.	1995	Bogner, J., Spokas, K., Burton, E., Sweeney, R., and Corona, V., Landfills as atmospheric methane sources and sinks 31 (9), 4119-4130.
Borken & Beese	2006	Borken, W., and Beese, F., (2006). Methane and nitrous oxide fluxes of soils in pure and mixed stands of European beech and Norway spruce. European Journal of Soil Science 57(5), 617-625.
Borken et al.	2002	Borken, W., Beese, F., Brumme, R., and Lamersdorf, N., (2002). Long-term reduction in nitrogen and proton inputs did not affect atmospheric methane uptake and nitrous oxide emission from a German spruce forest soil. Soil Biology & Biochemistry 34(11), 1815-1819.
Borken et al.	2003	Borken, W., Xu, Y.J., and Beese, F., (2003). Conversion of hardwood forests to spruce and pine plantations strongly reduced soil methane sink in Germany. Global Change Biology 9(6), 956-966.
Borken et al.	2006	Borken, W., Davidson, E.A., Savage, K., Sundquist, E.T., and Steudler, P., (2006). Effect of summer throughfall exclusion, summer drought, and winter snow cover on methane fluxes in a temperate forest soil. Soil Biology & Biochemistry 38(6), 1388-1395.
Born et al.	1990	Born, M., Dorr, H., and Levin, I. (1990). Methane consumption in aerated soils of the temperate zone. Tellus 42(B), 2-8.
Bowling et al.	2009	Bowling, D.R., Miller, J.B., Rhodes, M.E., Burns, S.P., Monson, R.K., and Baer, D., (2009). Soil, plant, and transport influences on methane in a subalpine forest under high ultraviolet irradiance. Biogeosciences 6(7), 1311-1324.
Bradford et al.	2000	Bradford, M.A., Ineson, P., Wookey, P.A.,and Lappin-Scott, H.M., (2000). Soil CH4 oxidation: response to forest clearcutting and thinning. Soil Biology & Biochemistry 32(7), 1035-1038.
Bradford et al.	2001	Bradford, M.A., Wookey, P.A., Ineson, P., and Lappin-Scott, H.M. (2001). Controlling factors and effects of chronic nitrogen and sulphur deposition on methane oxidation in a temperate forest soil. Soil Biology and Biochemistry 33, 93-102.
Brumme & Borken	1999	Brumme, R., and Borken, W. (1999). Site variation in methane oxidation as affected by atmospheric deposition and type of temperate forest ecosystem. Global Biogeochemical Cycles 13, 493-501.
Brumme et al.	2005	Brumme, R., Verchot, L.V., Martikainen, P.J., and Potter, C.S., (2005). Contribution of trace gases nitrous oxide (N2O) and methane (CH4) to the atmospheric warming balance of forest biomes. In: The carbon balances of forest biomes (eds H.Griffiths & P.Jarvis). Garland Science, BIOS Scientific Publishers, Cromwell Press, Trowbridge, UK.
Brummel et al.	2012	Brummell, M.E., Farrell, R.E., and Siciliano, S.D., (2012). Greenhouse gas soil production and surface fluxes at a high arctic polar oasis. Soil Biology and Biochemistry 52, 1-12
Bubier et al.	2005	Bubier, J., Moore, T., Savage, K., and Crill, P., (2005). A comparison of methane flux in a boreal landscape between a dry and a wet year. Global Biogeochemical Cycles 19(1), 11.
Burke et al.	1997	Burke, R.A., Zepp, R.G., Tarr, M.A., Miller, W.L., and Stocks, B.J., (2007). Effect of fire on soil-atmosphere exchange of methane and carbon dioxide in Canadian boreal forest sites. Journal of Geophysical Research 102, 29,289-300.
Burke et al.	1999	Burke, R.A., Meyer, J.L., Cruse, J.M., Birkhead, K.M., and Paul, M.J. (1999). Soil-atmosphere exchange of methane in adjacent cultivated and floodplain forest soils. Journal Of Geophysical Research-Atmospheres 104, 8161-8171.
Butterbach-Bahl & Papen	2002	Butterbach-Bahl, K., and Papen, H. (2002). Four years continuous record of CH4-exchange between the atmosphere and untreated and limed soil of a N-saturated spruce and beech forest ecosystem in Germany. Plant and Soil 240, 77-90.
Butterbach-Bahl et al.	2002	Butterbach-Bahl, K., Breuer, L., Gasche, R., Willibald, G., and Papen, H., (2002). Exchange of trace gases between soils and the atmosphere in Scots pine forest ecosystems of the northeastern German lowlands 1. Fluxes of N2O, NO/NO2 and CH4 at forest sites with different N-deposition. Forest Ecology and Management 167(1-3), 123-134.
Butterbach-Bahl et al.	2002	Butterbach-Bahl, K., Rothe, A., and Papen, H. (2002). Effect of tree distance on N2O and CH4-fluxes from soils in temperate forest ecosystems. Plant and Soil 240, 91-103.
Butterbach-Bahl et al.	2004	Butterbach-Bahl, K., Kock, M., Willibald, G., Hewett, B., Buhagiar, S., Papen, H., and Kiese, R., (2004). Temporal variations of fluxes of NO, NO2, N2O, CO2, and CH4 in a tropical rain forest ecosystem. Global Biogeochemical Cycles 18(3).
Castaldi & Fierro	2005	Castaldi, S., and Fierro, A. (2005). Soil-atmosphere methane exchange in undisturbed and burned Mediterranean shrubland of southern Italy. Ecosystems 8, 182-190.
Castaldi et al.	2004	Castaldi, S., Ariangelo, D.P.R., John, G., Nina, N., Ruben, M., and Jose, S.J., (2004). Nitrous oxide and methane fluxes from soils of the Orinoco savanna under different land uses. Global Change Biology 10(11), 1947-1960.
Castro et al.	1993	Castro, M.S., Steudler, P.A., Melillo, J.M., Aber, J.D., and Millham, S., (1993). Exchange of N2O and CH4 between the atmosphere and soils in Spruce-Fir forests in the Northeastern United-States. Biogeochemistry 18(3), 119-135.
Castro et al.	1995	Castro, M.S., Steudler, P.A., Melillo, J.M., Aber, J.D., and Bowden, R.D., (1995). Factors controlling atmospheric methane consumption by temperate forest soils. Global Biogeochemical Cycles 9(1), 1-10.
Castro et al.	1994	Castro, M.S., Melillo, J.M., Steudler, P.A., and Chapman, J.W., 1994. Soil-Moisture As A Predictor Of Methane Uptake By Temperate Forest Soils. Canadian Journal Of Forest Research 24, 1805-1810.
Castro et al.	1994	Castro, M.S., Peterjohn, W.T., Melillo, J.M., Steudler, P.A., Gholz, H.L., and Lewis, D., (1994). Effects of nitrogen-fertilization on the fluxes of N2O, CH4, and CO2 from soils in a Florida slash pine plantation. Canadian Journal of Forest Research-Revue Canadienne De Recherche Forestiere 24(1), 9-13.
Chan et al.	2005	Chan, A.S.K., Steudler, P.A., Bowden, R.D., Gulledge, J., and Cavanaugh, C.M., (2005). Consequences of nitrogen fertilization on soil methane consumption in a productive temperate deciduous forest. Biology and Fertility of Soils 41(3), 182-189.
Chen et al.	2010	Chen, W.W., Wolf, B., Yao, Z.S., Bruggemann, N., Butterbach-Bahl, K., Liu, C.Y., Han, S.H., Han, X.G., and Zheng, X.H. (2010). Annual methane uptake by typical semiarid steppe in Inner Mongolia. Journal of Geophysical Research-Atmospheres 115, D15108, doi:10.1029/2009jd013783.
Chen et al.	2011	Chen, W., Wolf, B., Zheng, X., Yao, Z., Butterbach-Bahl, K., Brüggemann, N., Liu, C., Han, S., and Han, X. (2011). Annual methane uptake by temperate semiarid steppes as regulated by stocking rates, aboveground plant biomass and topsoil air permeability. Global Change Biology 17, 2803-2816.
Christensen et al.	1997	Christensen, T.R., Michelsen, A., Jonasson, S., and Schmidt, I.K. (1997). Carbon dioxide and methane exchange of a subarctic heath in response to climate change related environmental manipulations. Oikos 79, 34-44.
Christensen et al.	1999	Christensen, T.R., Michelsen, A. and, Jonasson, S., (1999). Exchange of CH4 and N2O in a subarctic heath soil: effects of inorganic N and P and amino acid addition. Soil Biology & Biochemistry 31(4), 637-641.
Crill	1991	Crill P.M., (1991). Seasonal patterns of methane uptake and carbon dioxide release by a temperate woodland soil. Global Biogeochemical Cycles 5, 319-334.
Crill et al.	1994	Crill, P.M., Martikainen, P.J., Nykanen, H., and Silvola, J., (1994). Temperature and N fertilization effects on methane oxidation in a drained peatland soil. Soil Biology and Biochemistry 26, 1331-1339.
Dannenmann et al.	2007	Dannenmann, M., Gasche, R., Ledebuhr, A., Holst, T., Mayer, H., and Papen, H. (2007). The effect of forest management on trace gas exchange at the pedosphere-atmosphere interface in beech (Fagus sylvatica L.) forests stocking on calcareous soils. European Journal of Forest Research 126, 331-346.
Davidson et al.	2004	Davidson, E.A., Ishida, F.Y., and Nepstad, D.C. (2004). Effects of an experimental drought on soil emissions of carbon dioxide, methane, nitrous oxide, and nitric oxide in a moist tropical forest. Global Change Biology 10, 718-730.
Deck	1993	Deck, B. L., Wahlen, M., Hodder, P., Bananal, K., Fessenden, J., and Rosengren, S. (1993). Methane consumption and CO2 exchange in dry soils. Transactions of the American Geophysical Union 74, 170.
Delgado et al.	1996	Delgado, J.A., Mosier, A.R., Follett, R.H., Follett, R.F., Westfall, D.G., Klemedtsson, L.K., and Vermeulen, J., (1996). Effects of N management on N2O and CH4 fluxes and N-15 - Recovery in an irrigated mountain meadow. Nutrient Cycling in Agroecosystems 46(2), 127-134.
Delmas et al.	1991	Delmas, R.A., Marenco, A., Tathy, J.P., Cros, B., and Baudet, J.G.R., (1991). Sources and sinks of methane in the African savanna CH4 emissions from biomass burning. Journal of Geophysical Research-Atmospheres 97(D6), 6169-6179.
Delmas et al.	1992	Delmas, R.A., Servant, J., Tathy, J.P., Cros, B.,and Labat, M., (1992). Sources and sinks of methane and carbon-dioxide exchanges in mountain forest in Equatorial Africa. Journal of Geophysical Research-Atmospheres 97(D6), 6169-6179.
Dobbie & Smith	1996	Dobbie, K.E., and Smith, K.A., (1996). Comparison of CH4 oxidation rates in woodland, arable and set aside soils. Soil Biology and Biochemistry 28, 1357-1365.
Dong et at.	1998	Dong, Y., Scharffe, D., Lobert, J.M., Crutzen, P.J., and Sanhueza, E., (1998). Fluxes of CO2, CH4 and N2O from a temperate forest soil: the effects of leaves and humus layers. Tellus 50B, 243-252.
Dorr et al.	1993	Dorr, H., Katruff, L., and Levin, I., (1993). Soil texture parameterization of the methane uptake in aerated soils. Chemosphere 26(1-4), 697-713.
dos Santos	1997	Dos Santos, M. B. P. (1997), Medidas de fluxo de metano em solos de florestas da mata Atlntica do estado de Rio de Janeiro, Ph.D. dissertation, Univ. Fed. Fluminense, Rio de Janeiro, Brazil.
Duenas et al.	1996	Duenas, C., Fernandez, M.C., Carretero, J., and Liger, E., (1996). Methane uptake in soils of southern Spain estimated by two different techniques: Static chamber and (222)radon flux and soil air concentration profiles. Atmospheric Environment 30(4), 545-552.
Epstein et al.	1998	Epstein, H.E., Burke, I.C., Mosier, A.R., and Hutchinson, G.L., (1998). Plant functional type effects on trace gas fluxes in the shortgrass steppe. Biogeochemistry 42(1-2), 145-168.
Fang et al.	2010	Fang, H.J. , Yu, G.R., Cheng, S.L., Zhu, T.H., Wang, Y.S., Yan, J.H., Wang, M., Cao, M., and Zhou, M., (2010). Effects of multiple environmental factors on CO2 emission and CH4 uptake from old-growth forest soils. Biogeosciences 7, 395-407.
Fang et al.	2012	Fang, L., Cong-Qiang, L., Shi-lu, W., and Zheng-jie, Z. (2012). Soil temperature and moisture controls on surface fluxes and profile concentrations of greenhouse gases in karst area in central part of Guizhou Province, southwest China. Environ Earth Sci 67, 1431–1439.
Fernandes et al.	2002	Fernandes, S.A.P., Bernoux, M., Cerri, C.C., Feigl, B.J., and Piccolo, M.C., (2002). Seasonal variation of soil chemical properties and CO2 and CH4 fluxes in unfertilized and P-fertilized pastures in an Ultisol of the Brazilian Amazon. Geoderma 107(3-4), 227-241.
Fiedler et al.	2005	Fiedler, S., Holl, B.S., and Jungkunst, H.F. (2005). Methane budget of a Black Forest spruce ecosystem considering soil pattern. Biogeochemistry 76, 1-20.
Galbally et al.	2010	Galbally, I., Meyer, C.P., Wang, Y.P., and Kirstine, W., (2010). Soil-atmosphere exchange of CH4, CO, N2O and NOx and the effects of land-use change in the semiarid Mallee system in Southeastern Australia. Global Change Biology 16(9), 2407-2419.
Geng et al.	2010	Geng, Y.B., Luo, G.Q., and Yuan, G.F., (2010). CH4 uptake flux of Leymus chinensis steppe during rapid growth season in Inner Mongolia, China. Science China-Earth Sciences 53(7), 977-983.
Glatzel & Stahr	2001	Glatzel, S., and Stahr, K., (2001). Methane and nitrous oxide exchange in differently fertilised grassland in southern Germany. Plant and Soil 231(1), 21-35.
Goldman et al.	1995	Goldman, M.B., Groffman, P.M., Pouyat, R.V., McDonnell, M.J., and Pickett, S.T.A., (1995). CH4 uptake and N availability in forest soils along an urban to rural gradient. Soil Biology and Biochemistry 27, 281-286.
Goreau & de Mello	1985	Goreau, T.J., and Mello, W.Z. (1985). “Effects of deforestation on sources and sinks of atmospheric CO2, N2O, and CH4 from central Amazonian soils and biota during the dry season,” in Workshop on Biogeochemistry of Tropical rain forests, (Brazil).
Groffman et al.	1995	Groffman, P.M., Pouyat, R.V., McDonnell, M.J., Pickett, S.T.A., and Zipperer, W.C., (1995). Carbon pools and trace gas fluxes in urban forests, in: Lal, R., Kimble, J., Levine, E., Stewart, B.A. (Eds.), Soil Management and Greenhouse Effect. CRC Lewis, London, pp. 147-158.
Groffman et al.	2006	Groffman, P.M., Hardy, J.P., Driscoll, C.T., and Fahey, T.J., (2006). Snow depth, soil freezing, and fluxes of carbon dioxide, nitrous oxide and methane in a northern hardwood forest. Global Change Biology 12(9), 1748-1760.
Gulledge & Schimel	2000	Gulledge, J., and Schimel, J.P. (2000). Controls on soil carbon dioxide and methane fluxes in a variety of taiga forest stands in interior Alaska. Ecosystems 3, 269-282.
Gulledge et al.	1997	Gulledge, J., Doyle, A.P., and Schimel, J.P. (1997). Different NH4+-inhibition patterns of soil CH4 consumption: A result of distinct CH4-oxidizer populations across sites? Soil Biology & Biochemistry 29, 13-21.
Hao et al.	1988	Hao, W.M., Scharffe, D., Crutzen, P.J., and Sanhueza, E., (1988). Production of N2O, CH4, and CO2 from soils in the tropical savanna during the dry season. Journal of Atmospheric Chemistry 7(1), 93-105.
Hart	2006	Hart, S.C., (2006). Potential impacts of climate change on nitrogen transformations and greenhouse gas fluxes in forests: a soil transfer study. Global Change Biology 12(6), 1032-1046.
Hou et al.	2012	Hou, L.-Y., Wang, Z.-P., Wang, J.-M., Bin Wang, Zhou, S.-B., and Li, L.-H. (2012). Growing season in situ uptake of atmospheric methane by desert soils in a semiarid region of northern China. Geoderma 189-190, 415–422.
Hudgens & Yavitt	1997	Hudgens, D.E., and Yavitt, J.B. (1997). Land-use effects on soil methane and carbon dioxide fluxes in forests near Ithaca, New York. Ecoscience 4, 214-222.
Ineson et al.	1998	Ineson, P., Benham, D.G., Poskitt, J., Harrison, A.F., Taylor, K., and Woods, C. (1998). Effects of climate change on nitrogen dynamics in upland soils. 2. A soil warming study. Global Change Biology 4, 153-161.
Ishizuka et al.	2000	Ishizuka, S., Sakata, T., and Ishizuka, K., (2000). Methane oxidation in Japanese forest soils. Soil Biology and Biochemistry 32, 769-777.
Jassal et al.	2011	Jassal, R. S., Black, T. A., Roy, R., and Ethier, G. (2011). Effect of nitrogen fertilization on soil CH4 and N2O fluxes, and soil and bole respiration. Geoderma 162, 182–186.
Jauhianen et al.	2005	Jauhiainen, J., Takahashi, H., Heikkinen, J.E.P., Martikainen, P.J., and Vasander, H., (2005). Carbon fluxes from a tropical peat swamp forest floor. Global Change Biology 11(10), 1788-1797.
Jiang et al.	2010	Jiang, C., Yu, G., Fang, H., Cao, G., and Li, Y. (2010). Short-term effect of increasing nitrogen deposition on CO2, CH4 and N2O fluxes in an alpine meadow on the Qinghai-Tibetan Plateau, China. Atmospheric Environment 44, 2920–2926.
Kammann et al.	2001	Kammann C, Gruenhage L, Jaeger HJ, Wachinger G (2001) Methane fluxes from differentially managed grassland study plots: the important role of CH4 oxidation in grassland with a high potential for CH4 production. Environmental Pollution 115(2), 261-273
Kasimir-Klemedtsson & Klemedtsson	1997	Kasimir-Klemedtsson, A., and Klemedtsson, L., (1997). Methane uptake in Swedish forest soil in relation to liming and extra N additions. Biology and Fertility of Soils 25: 296-301.
Keller & Reiners	1994	Keller, M., and Reiners, W.A. (1994). Soil atmosphere exchange of nitrous-oxide, nitric-oxide, and methane under secondary succession of pasture to forest in the Atlantic lowlands of Costa-Rica. Global Biogeochemical Cycles 8, 399-409.
Keller et al.	1983	Keller, M., Goreau, T.J., Wofsy, S.C., Kaplan, W.A., and McElroy, M.B., (1983), Production of nitrous oxide and consumption of methane by forest soils. Geophysical Research Letters 20, 1156-1159.
Keller et al.	1986	Keller, M., Kaplan, W.A., and Wofsy, S.C., (1986). Emissions of N2O, CH4, and CO2 from tropical forest soils. Journal of Geophysical Research 91, 11,791-11,802.
Keller et al.	1993	Keller, M., Veldkamp, E., Weitz, A.M., and Reiners, W.A., (1993). Effect of pasture age on soil trace-gas emissions from a deforested area of Costa-Rica. Nature 365(6443), 244-246.
Keller et al.	1990	Keller, M., Mitre M.E., and Stallard, R.F., (1990). Consumption of atmospheric methane in soils of central Panama: Effects of agricultural development. Global Biogeochemical Cycles 4(1), 21–27.
Keller et al.	2005	Keller, M., Varner, R., Dias, J.D., Silva, H., Crill, P., and de Oliveira, R.C., (2005). Soil-atmosphere exchange of nitrous oxide, nitric oxide, methane, and carbon dioxide in logged and undisturbed forest in the Tapajos National Forest, Brazil. Earth Interactions 9, 28.
Kiese et al.	2008	Kiese, R., Wochele, S., and Butterbach-Bahl, K., (2008). Site specific and regional estimates of methane uptake by tropical rainforest soils in north eastern Australia. Plant and Soil 309, 211-226.
King & Nanba	2008	King, G.M., and Nanba, K., (2008). Distribution of Atmospheric Methane Oxidation and Methanotrophic Communities on Hawaiian Volcanic Deposits and Soils. Microbes and Environments 23(4), 326-330.
Klemedtsson & Klemedtsson	1997	Klemedtsson, A.K., and Klemedtsson, L. (1997). Methane uptake in Swedish forest soil in relation to liming and extra N-deposition. Biology and Fertility of Soils 25, 296-301.
Koide et al.	2010	Koide, T., Saito, H., Shirota, T., Iwahana, G., Lopez, M.L., Maximov, T.C., Hasegawa, S., and Hatano, R., (2010). Effects of changes in the soil environment associated with heavy precipitation on soil greenhouse gas fluxes in a Siberian larch forest near Yakutsk. Soil Science and Plant Nutrition 56(4), 645-662.
Kolb et al.	2005	Kolb, S., Carbrera, A., Kammann, C., Kampfer, P., Conrad, R., and Jackel, U. (2005). Quantitative impact of CO2 enriched atmosphere on abundances of methanotrophic bacteria in a meadow soil. Biology And Fertility Of Soils 41, 337-342.
Konda et al.	2010	Konda, R., Ohta, S., Ishizuka, S., Heriyanto, J., and Wicaksono, A., (2010). Seasonal changes in the spatial structures of N2O, CO2, and CH4 fluxes from Acacia mangium plantation soils in Indonesia. Soil Biology & Biochemistry 42(9), 1512-1522.
Koschorreck & Conrad	1993	Koschorreck, M., and Conrad, R., (1993). Oxidation of atmospheric methane in soil – measurements in the field, in soil cores and in soil samples. Global Biogeochemical Cycles 7(1), 109-121.
Kruse & Iverson	1995	Kruse, C.W., and Iversen, N. (1995). Effect of plant succession, plowing, and fertilization on the microbial oxidation of atmospheric methane in a heathland soil. Fems Microbiology Ecology 18, 121-128.
MacDonald et al.	1998	MacDonald, J.A., Eggleton, P., Bignell, D.E., Forzi, F., and Fowler, D. (1998). Methane emission by termites and oxidation by soils, across a forest disturbance gradient in the Mbalmayo Forest Reserve, Cameroon. Global Change Biology 4, 409-418.
MacDonald et al.	1999	MacDonald, J.A., Jeeva, D., Eggleton, P., Davies, R., Bignell, D.E., Fowler, D., Lawton, J., and Maryati, M. (1999). The effect of termite biomass and anthropogenic disturbance on the CH4 budgets of tropical forests in Cameroon and Borneo. Global Change Biology 5, 869-879.
Maljanen et al.	2002	Maljanen, M., Martikainen, P.J., Aaltonen, H., and Silvola, J., (2002). Short-term variation in fluxes of carbon dioxide, nitrous oxide and methane in cultivated and forested organic boreal soils. Soil Biology & Biochemistry 34(5), 577-584.
Maljanen et al.	2003	Maljanen, M., Liikanen, A., Silvola, J., and Martikainen, P.J., (2003). Methane fluxes on agricultural and forested boreal organic soils. Soil Use and Management 19(1), 73-79.
Maljanen et al.	2006	Maljanen, M., Jokinen, H., Saari, A., Strommer, R., and Martikainen, P.J., (2006). Methane and nitrous oxide fluxes, and carbon dioxide production in boreal forest soil fertilized with wood ash and nitrogen. Soil Use and Management 22(2), 151-157.
Mariko et al.	2007	Mariko, S., Urano, T., and Asanuma, J., (2007). Effects of irrigation on CO2 and CH4 fluxes from Mongolian steppe soil. Journal of Hydrology 333(1), 118-123.
McLain & Martens	2006	McLain, J.E.T., and Martens, D.A., (2006). Moisture controls on trace gas fluxes in semiarid riparian soils. Soil Sci Soc Am J 70, 367-370.
McLain et al.	2002	McLain, J.E.T., Kepler, T.B., and Ahmann, D.M. (2002). Belowground factors mediating changes in methane consumption in a forest soil under elevated CO2. Global Biogeochemical Cycles 16, 1050, doi:10.1029/2001GB001439.
McNamara et al.	2008	McNamara, N.P., Black, H.I.J., Piearce, T.G., Reay, D.S., and Ineson, P. (2008). The influence of afforestation and tree species on soil methane fluxes from shallow organic soils at the UK Gisburn Forest Experiment. Soil Use and Management 24, 1-7.
Melling et al.	2005	Melling, L., Hatanoa,R., and Goh, K.J., (2005). Methane fluxes from three ecosystems in tropical peatland of Sarawak, Malaysia. Soil Biology and Biochemistry 37, 1445-1453.
Menyailo et al.	2008	Menyailo, O.V., Hungate, B.A., Abraham, W.-R. and Conrad, R. (2008). Changing land use reduces soil CH4 uptake by altering biomass and activity but not composition of high-affinity methanotrophs Global Change Biology 14, 2405–2419.
Merino et al.	2004	Merino, A., Perez-Batallon, P., and Macias, F., (2004). Responses of soil organic matter and greenhouse gas fluxes to soil management and land use changes in a humid temperate region of southern Europe. Soil Biology & Biochemistry 36(6), 917-925.
Mori et al.	2005	Mori, A., Hojito, M., Kondo, H., Matsunami, H., and Scholefield, D., (2005). Effects of plant species on CH4 and N2O fluxes from a volcanic grassland soil in Nasu, Japan. Soil Science and Plant Nutrition 51(1), 19-27.
Morishita et al.	2004	Morishita, T., Hatano, R., Nagata, O., Sakai, K., Koide, T., and Nakahara, O., (2004). Effect of nitrogen deposition on CH4 uptake in forest soils in Hokkaido, Japan. Soil Science and Plant Nutrition 50(8), 1187-1194.
Mosier et al.	1991	Mosier, A.R., Schimel, D., Valentine, D., Bronson, K., and Parton, W., (1991). Methane and nitrous-oxide fluxes in native, fertilized and cultivated grassland. Nature 350(6316), 330-332.
Mosier et al.	1993	Mosier, A.R., Klemedtsson, L.K., Sommerfield, R.A., and Musselman, R.C., (1993). Methane and nitrous oxide flux in a Wyoming subalpine meadow. Global Biogeochemical Cycles 7, 771-784.
Mosier et al.	1996	Mosier, A.R., Parton, W.J., Valentine, D.W., Ojima, D.S., Schimel, D.S., and Delgado, J.A., (2006). CH4 and N2O fluxes in the Colorado shortgrass steppe: 1. Impact of landscape and nitrogen addition Global Biogeochemical Cycles 10 (3), 387-399.
Mosier et al.	2002	Mosier, A.R., Morgan, J.A., King, J.Y., LeCain, D., and Milchunas, D.G. (2002). Soil-atmosphere exchange of CH4, CO2, NOx, and N2O in the Colorado shortgrass steppe under elevated CO2. Plant and Soil 240, 201-211.
Mosier et al.	1998	Mosier, A.R., Delgado, J.A., and Keller, M., (1998). Methane and nitrous oxide fluxes in an acid oxisol in western puerto rico: effects of tillage, liming, and fertilization. Soil Biology and Biochemistry. 30, 2089-2098.
Mosier et al.	1997	Mosier, A.R., Parton, W.J., Valentine, D.W., Ojima, D.S., Schimel, D.S., and Heinemeyer, O., (1997). CH4 and N2O fluxes in the Colorado shortgrass steppe .2. Long-term impact of land use change. Global Biogeochemical Cycles 11(1), 29-42.
Mosier et al.	1997	Mosier, A.R., Delgado, J.A., Cochran, V.L., Valentine, D.W., and Parton, W.J., (1997). Impact of agriculture on soil consumption of atmospheric CH4 and a comparoson of CH4 and N2O flux in subacrtic, temperate and tropical grasslands. Nutrient Cycling in Agroecosystems 49, 71-83.
Mosier & Delgado	2002	Mosier, A.R., and Delgado, J.A., (1997). Methane and nitrous oxide fluxes in grasslands in western Puerto Rico. Chemosphere 35, 2059-2082.
Myers-Smith et al.	2007	Myers-Smith, I.H., McGuire, A.D., Harden, J.W., and Chapin, F.S., (2007). Influence of disturbance on carbon exchange in a permafrost collapse and adjacent burned forest. Journal of Geophysical Research-Biogeosciences 112(G4), G04017, 10.1029/2007jg000423.
Nakano et al.	2004	Nakano, T., Inoue, G., and Fukuda, M., (2004). METHANE AND NITROUS OXIDE FLUXES IN GRASSLANDS IN WESTERN PUERTO RICO. Tellus 56B, 223-229.
Nazaries et al.	2011	Nazaries, Lo, Tate, K. R., J Ross, Des, Singh, J., Dando, J., Saggar, S., Baggs, E. M., Millard, P., Murrell, J. C., and Singh, B. K. (2011). Response of methanotrophic communities to afforestation and reforestation in New Zealand. The ISME Journal 5, 1832–1836.
Neff et al.	1994	Neff, J.C., Bowman, W.D., Holland, E.A., Fisk, M.C., and Schmidt, S.K., (1994). Fluxes of nitrous-oxide and methane from nitrogen-amended soils in a Colorado alpine ecosystem. Biogeochemistry 27(1), 23-33.
Noe et al.	2011	Noe, S.M., Kimmel, V., Hüve, A., Copolovicia, L., Portillo-Estrada, M., Püttsepp, U., Jõgiste, K., Niinemetsa, U., Hörtnaglc, L., and Wohlfahrt, G., (2011). Ecosystem-scale biosphere–atmosphere interactions of a hemiboreal mixed forest stand at Järvselja, Estonia. Forest Ecology and Management 262, 71-81.
Otter & Scholes	2000	Otter, L.B., and Scholes, M.C., (2000). Methane sources and sinks in a periodically flooded South African savanna. Global Biogeochemical Cycles 14(1), 97-111.
Palm et al.	2002	Palm, C.A., Alegre, J.C., Arevalo, L., Mutuo, P.K., Mosier, A.R., and Coe, R., (2002). Nitrous oxide and methane fluxes in six different land use systems in the Peruvian Amazon. Global Biogeochemical Cycles 16(4), GB1073, doi:10.1029/2001GB001855.
Papen et al.	2001	Papen, H., Daum, M., Steinkamp, R., and Butterbach-Bahl, K., (2001). N2O and CH4-fluxes from soils of a N-limited and N-fertilized spruce forest ecosystem of the temperate zone. Journal of Applied Botany-Angewandte Botanik 75(3-4), 159-163.
Pavan Fernandes et al.	2002	Pavan Fernandes, S.A., Bernoux, M., Cerri, C.C., Feigl, B.J., and Piccolo, M.C., (2002). Seasonal variation of soil chemical properties and CO2 and CH4 fluxes in unfertilized and P-fertilized pastures in an Ultisol of the Brazilian Amazon. Geoderma 107, 227-241.
Peichl et al.	2010	Peichl, M., Arain, M. A., Ullah, S., and Moore, T. R. (2009). Carbon dioxide, methane, and nitrous oxide exchanges in an age-sequence of temperate pine forests. Global Change Biol 16, 2198–2212.
Peterjohn et al.	1994	Peterjohn, W.T., Melillo, J.M., Steudler, P.A., Newkirk, K.M., Bowles, F.P., and Aber, J.D., (1994). Responses of trace gas fluxes and N availability to experimentally elevated soil temperature. Ecological Applications 4(3), 617-625.
Phillips et al.	2001	Phillips, R.L., Whalen, S.C., and Schlesinger, W.H. (2001). Influence of atmospheric CO2 enrichment on methane consumption in a temperate forest soil. Global Change Biology 7, 557-563.
Phillips et al.	2009	Phillips, R. L., Tanaka, D. L., Archer, D. W., and Hanson, J. D. (2009). Fertilizer Application Timing Influences Greenhouse Gas Fluxes Over a Growing Season. Journal of Environment Quality 38, 1569.
Poth et al.	1995	Poth, M., Anderson, I.C., Miranda, H.S., Miranda, A.C., and Riggan, P.J. (1995). The magnitude and persistence of soil NO, N2O, CH4, and CO, fluxes from burned tropical savanna in Brazil. Global Biogeochemical Cycles 9, 503-513.
Price et al.	2003	Price, S.J., Sherlock, R.R., Kelliker, F.M., McSeveny, T.M., Tate, K.R., and Condron, L.M., (2003). Pristine New Zealand forest soil is a strong methane sink Global Change Biology 10, 16–26, doi:10.1046/j.1529-8817.2003.00710.x.
Price et al.	2010	Price, S., Whitehead, D., Sherlock, R., McSeveny, T., and Rogers, G. (2010). Net exchange of greenhouse gases from soils in an unimproved pasture and regenerating indigenous Kunzea ericoides shrubland in New Zealand. Australian Journal of Soil Research 48, 385-394.
Prieme & Christensen	1997	Prieme, A., and Christensen, S., (1997). Seasonal and spatial variation of methane oxidation in a Danish spruce forest. Soil Biology & Biochemistry 29(8), 1165-1172.
Prieme & Christensen	1999	Prieme, A., and Christensen, S. (1999). Methane uptake by a selection of soils in Ghana with different land use. Journal Of Geophysical Research-Atmospheres 104, 23617-23622.
Prieme et al.	1996	Prieme, A., CHRISTENSEN, S., GALLE, B., KLEMEDTSSON, L., and GRIFFITH, D.W.T., (1996). SPATIAL VARIABILITY OF CH4 UPTAKE IN A DANISH FOREST SOIL AND ITS RELATION TO DIFFERENT MEASUREMENT TECHNIQUES. Atmos Env 30, 1375-1379.
Prieme et al.	1997	Prieme, A., CHRISTENSEN, S., Dobbie, K.E., and Smith, K.A., (1997), SLOW INCREASE IN RATE OF METHANE OXIDATION IN SOILS WITH TIME FOLLOWING LAND USE CHANGE FROM ARABLE AGRICULTURE TO WOODLAND. Soil Biology and Biochemistry 29, 1269-1273.
Purbopuspito et al.	2006	Purbopuspito, J., Veldkamp, E., Brumme, R., and Murdiyarso, D., (2006). Trace gas fluxes and nitrogen cycling along an elevation sequence of tropical montane forests in Central Sulawesi, Indonesia. Global Biogeochemical Cycles 20(3), GB3010, doi:10.1029/2005GB002516.
Rosenkranz et al.	2006	Rosenkranz, P., Bruggemann, N., Papen, H., Xu, Z., Seufert, G., and Butterbach-Bahl, K., (2006). N2O, NO and CH4 exchange, and microbial N turnover over a Mediterranean pine forest soil. Biogeosciences 3(2), 121-133.
Rosenkranz et al.	2006	Rosenkranz, P., Bruggemann, N., Papen, H., Xu, Z., Horvath, L., and Butterbach-Bahl, K. (2006). Soil N and C trace gas fluxes and microbial soil N turnover in a sessile oak (Quercus petraea (Matt.) Liebl.) forest in Hungary. Plant and Soil 286, 301-322.
Rustad & Fernandez	1998	Rustad, L.E., and Fernandez, I.J., (1998). Experimental soil warming effects on CO2 and CH4 flux from a low elevation spruce-fir forest soil in Maine, USA. Global Change Biology 4(6), 597-605.
Saari et al.	1998	Saari, A., Heiskanen, J., and Martikainen, P.J., (1998). Effect of the organic horizon on methane oxidation and uptake in soil of a boreal Scots pine forest. FEMS Microbiol Ecol. 26, 245-255.
Saari et al.	2004	Saari, A., Smolander, A., and Martikainen, P.J. (2004). Methane consumption in a frequently nitrogen-fertilized and limed spruce forest soil after clear-cutting. Soil Use and Management 20, 65-73.
Sakabe et al.	2012	Sakabe, A., Hamotani, K., Kosugi, Y., Ueyama, M., Takahashi, K., Kanazawa, A., and Itoh, M. (2011). Measurement of methane flux over an evergreen coniferous forest canopy using a relaxed eddy accumulation system with tuneable diode laser spectroscopy detection. Theor Appl Climatol 109, 39–49.
Sanhueza & Donoso	2006	Sanhueza, E., and Donoso, L. (2006). Methane emission from tropical savanna Trachypogon sp. grasses. Atmospheric Chemistry and Physics 6, 5315-5319.
Sanhueza et al.	1994	Sanhueza, E., Cardenas, L., Donoso, L., and Santana, M., (1994). Effect of plowing on CO2, CO, CH4, N2O, and NO fluxes from tropical savanna soils. Journal of Geophysical Research-Atmospheres 99(D8), 16429-16434.
Savage et al.	1997	Savage, K., Moore, T.R., and Crill, P.M., (2007). Methane and carbon dioxide exchanges between the atmosphere and northern boreal forest soils. Journal of Geophysical Research 102, 29,279-288.
Scharffe et al	1990	Scharffe, D., Hao, W.M., Donoso, L., Crutzen, P.J., and Sanhueza, E., (1990). Soil fluxes and atmospheric concentration of CO and CH4 in the northern part of the Guayana Shield, Venezuela. Journal of Geophysical Research-Atmospheres 95(D13), 22475-22480.
Schiller & Hastie	1996	Schiller, C.L., and Hastie, D.R., (1996). Nitrous oxide and methane fluxes from perturbed and unperturbed boreal forest sites in the northern Ontario. Journal of Geophysical Research. 101, 22,767-22,774.
Seiler et al.	1984	Seiler, W., Conrad, R., and Scharffe, D. (1984). Field studies of methane emission from termite nests into the atmosphere and measurements of methane uptake by tropical soils. J Atmos Chem. 1, 171-186.
Silver et al.	1999	Silver, W.L., Lugo, A.E., and Keller, M. (1999). Soil oxygen availability and biogeochemistry along rainfall and topographic gradients in upland wet tropical forest soils. Biogeochemistry 44, 301-328.
Singh et al.	2007	Singh B.K., Tate K.R., Kolipaka G., Hedley C.B., Macdonald C.A., and Millard P., (2007). Effect of afforestation and reforestation of pastures on the activity and population dynamics of methanotrophic bacteria. Appl Environ Microbiol 73: 5153–5161.
Singh et al.	2009	Singh, B. K., Tate, K. R., J Ross, Des, Singh, J., Dando, J., Thomas, N., Millard, P., and Murrell, J. C. (2009). Soil methane oxidation and methanotroph responses to afforestation of pastures with Pinus radiata stands. Soil Biology and Biochemistry 41, 2196–2205.
Singh et al.	1997	Singh, J.S., Singh, S., Raghubanshi, A.S., Singh, S., Kashyap, A.K., and Reddy, V.S. (1997). Effect of soil nitrogen, carbon and moisture on methane uptake by dry tropical forest soils. Plant and Soil 196, 115-121.
Sitaula et al.	1995	Sitaula, B.K., Bakken, L.R., and Abrahamsen, G., (1995). CH4 uptake by temperate forest soil – effect of N input and soil acidification. Soil Biology & Biochemistry 27(7), 871-880.
Sjorgensten & Wookey	2002	Sjogersten, S., and Wookey, P.A., (2002). Spatio-temporal variability and environmental controls of methane fluxes at the forest-tundra ecotone in the Fennoscandian mountains. Global Change Biology 8(9), 885-894.
Steinkamp et al.	2001	Steinkamp, R., Butterbach-Bahl, K. and, Papen, H., (2001). Methane oxidation by soils of an N limited and N fertilized spruce forest in the Black Forest, Germany. Soil Biology & Biochemistry 33(2), 145-153.
Steudler et al.	1989	Steudler, P.A., Bowden, R.D., Melillo, J.M., and Aber, J.D., (1989). Influence of Nitrogen-fertilization on methane uptake in temperate forest soils. Nature 341(6240), 314-316.
Steudler et al.	1991	Steudler, P.A., Melillo, J.M., Bowden, R.D., Castro, M.S., and Lugo, A.E., (1991). The effects of natural and human diturbances on soil-Nitrogen dynamics and trace gas fluxes in a Puerto-Rican wet forest. Biotropica 23(4), 356-363.
Steudler et al.	1996	Steudler, P.A., Melillo, J.M., Feigl, B.J., Neill, C., Piccolo, M.C., and Cerri, C.C., (1996). Consequence of forest-to-pasture conversion on CH4 fluxes in the Brazilian Amazon Basin. Journal of Geophysical Research-Atmospheres 101(D13), 18547-18554.
Striegl et al.	1992	Striegl, R.G., McConnaughey, T.A., Thorstenson, D.C., Weeks, E.P., and Woodward, J.C., (1992). Consumption of atmospheric methane by desert soils. Nature 357(6374), 145-147.
Suwanwaree & Robertson	2005	Suwanwaree, P., and Robertson, G.P., (2005). Methane oxidation in forest, successional, and no-till agricultural ecosystems: Effects of nitrogen and soil disturbance. Soil Science Society of America Journal 69(6), 1722-1729.
Tamai et al.	2003	Tamai, N., Takenakaa, C., Ishizukab, S., and Tezukac. T., (2003). Methane flux and regulatory variables in soils of three equal-aged Japanese cypress (Chamaecyparis obtusa) forests in central Japan. Soil Biology and Biochemistry 35, 633-641.
Tang et al.	2006	Tang, X.L., Liu, S.G., Zhou, G.Y., Zhang, D.Q.,and Zhou, C.Y., (2006). Soil-atmospheric exchange of CO2, CH4, and N2O in three subtropical forest ecosystems in southern China. Global Change Biology 12(3), 546-560.
Tate & Striegl	1993	Tate, C.M., and Striegl, R.G. (1993). Methane consumption and carbon-dioxide emission in tallgrass prairie – effects of biomass burning and conversion to agriculture. Global Biogeochemical Cycles 7, 735-748.
Tate et al.	2006	Tate, K.R., Ross, D.J., Scott, N.A., Rodda, N.J., Townsend, J.A., and Arnold, G.C. (2006). Post-harvest patterns of carbon dioxide production, methane uptake and nitrous oxide production in a Pinus radiata D. Don plantation. Forest Ecology and Management 228, 40-50.
Tate et al.	2007	Tate, K.R., Rossa, D.J., Saggara, S., Hedleya, C.B., Dandoa, J., Singh, B.K., and Lambie, S.M., (2007). Methane uptake in soils from Pinus radiata plantations, a reverting shrubland and adjacent pastures: Effects of land-use change, and soil texture, water and mineral nitrogen. Soil Biology and Biochemsitry 39, 1437-1449.
Tathy et al.	1992	Tathy, J.P., Cros, B., Delmas, R.A., Marenco, A., Servant, J., and Labat, M., (1992). Methane emission from flooded forest in central Aftrica. Journal of Geophys Res 97, 6159-6168.
Teepe et al.	2004	Teepe, R., Brumme, R., Beese, F., and Ludwig, B., (2004). Nitrous Oxide Emission and Methane Consumption Following Compaction of Forest Soil. Soil Sci Soc Am J 68, 605–611.
Teh et al.	2005	Teh, Y.A., Silver, W.L., and Conrad, M.E., (2005). Oxygen effects on methane production and oxidation in humid tropical forest soils. Global Change Biology 11(8), 1283-1297.
Torn & Harte	1996	Torn, M.S., and Harte, J., (1996). Methane consumption by montane soils: Implications for positive and negative feedback with climatic change. Biogeochemistry 32(1), 53-67.
Ullah & Moore	2011	Ullah, S., and Moore, T. R. (2011). Biogeochemical controls on methane, nitrous oxide, and carbon dioxide fluxes from deciduous forest soils in eastern Canada. J. Geophys. Res. 116, G03010.
van den Pol-van Dasselaar et al.	1998	van den Pol-van Dasselaar, A., van Beusichem, M.L., and Oenema, O., (1998). Effects of soil moisture content and temperature on methane uptake by grasslands on sandy soils. Plant and Soil 204(2), 213-222.
van Huissteden et al.	2008	van Huissteden, J., Maximov, T.C., Kononov, A.V., and Dolman, A.J., (2008). Summer soil CH4 emission and uptake in taiga forest near Yakutsk, Eastern Siberia. Agricultural and Forest Meteorology 148(12), 2006-2012.
Veldkamp et al.	2008	Veldkamp, E., Purbopuspito, J., Corre, M.D., Brumme, R., and Murdiyarso, D., (2008). Land use change effects on trace gas fluxes in the forest margins of Central Sulawesi, Indonesia. Journal of Geophysical Research-Biogeosciences 113(G2), G02003, doi:10.1029/2007JG000522.
Verchot et al.	2000	Verchot, L.V., Brienza, S., de Oliveira, V.C., Mutegi, J.K., Cattanio, J.H., and Davidson, E.A., (2008). Fluxes of CH4, CO2, NO, and N2O in an improved fallow agroforestry system in eastern Amazonia. Agriculture Ecosystems & Environment 126(1-2), 113-121.
Wang & Han	2005	Wang, Z.-P., and Han, X.-G. (2005). Diurnal variation in methane emissions in relation to plants and environmental variables in the Inner Mongolia marshes. Atmospheric Environment 39, 6295–6305.
Wang et al.	2010	Wang, H., Liu, S., Mo, J., and Zhang, T., (2010). Soil-atmosphere exchange of greenhouse gases in subtropical plantations of indigenous tree species. Plant and soil 335, 213-227.
Wang et al.	2012	Wang, C.-J., Tang, S.-M., Wilkes, A., Jiang, Y.-Y., Han, G.-D., and Huang, D. (2012). Effect of Stocking Rate on Soil-Atmosphere CH4 Flux during Spring Freeze-Thaw Cycles in a Northern Desert Steppe, China. PLoS ONE 7, e36794.
Werner et al.	2006	Werner, C., Zheng, X.H., Tang, J.W., Xie, B.H., Liu, C.Y., Kiese, R., and Butterbach-Bahl, K., (2006). N2O, CH4 and CO2 emissions from seasonal tropical rainforests and a rubber plantation in Southwest China. Plant and Soil 289(1-2), 335-353.
Werner et al.	2003	Werner, C., Davis, K., Bakwin, P., Yi, C.X., Hurst, D., and Lock, L., (2003). Regional-scale measurements of CH4 exchange from a tall tower over a mixed temperate/boreal lowland and wetland forest. Global Change Biology 9(9), 1251-1261.
West et al.	1999	West, A.E., Brooks, P.D., Fisk, M.C., Smith, L.K., Holland, E.A., Jaeger, C.H., Babcock, S., Lai, R.S., and Schmidt, S.K., (1999). Landscape patterns of CH4 fluxes in an alpine tundra ecosystem. Biogeochemistry 45(3), 243-264.
Whalen et al.	1991	Whalen, S.C., Reeburgh, W.S., and Kizer, K.S., (1991). Methane consumption and emsission by taiga. Global Biogeochemical Cycles 5, 261-273.
Whalen et al.	1992	Whalen, S.C., Reeburgh, W.S., and Barber, V.A. (1992). Oxidation of methane in boreal forest soils – a comparison of 7 measures. Biogeochemistry 16(3), 181-211.
Willison et al.	1997	Willison, T.W., Oflaherty, M.S., Tlustos, P., Goulding, K.W.T., and Powlson, D.S., (1997). Variations in microbial populations in soils with different methane uptake rates. Nutrient Cycling in Agroecosystems 49(1-3), 85-90.
Willison et al.	1995	Willison, T.W., Webster, C.P., Goulding, K.W.T., and Powlson, D.S., (1995), METHANE OXIDATION IN TEMPERATE SOILS: EFFECIS OF LAND USE AND THE CHEMICAL FORM OF NITROGEN FERTILIZER. Chemosphere 30, 539-546.
Wolf et al.	2012	Wolf, K., Flessa, H., and VELDKAMP, E. (2011). Atmospheric methane uptake by tropical montane forest soils and the contribution of organic layers. Biogeochemistry 111, 469–483.
Wu et al.	2011	Wu, X., Brüggemann, N., Gasche, R., Papen, H., Willibald, G., and Butterbach-Bahl, K. (2011). Long-term effects of clear-cutting and selective cutting on soil methane fluxes in a temperate spruce forest in southern Germany. Environmental Pollution 159, 2467-2475.
Xu & Luo	2012	Xu, X., and Luo, X. (2012). Effect of wetting intensity on soil GHG fluxes and microbial biomass under a temperate forest floor during dry season. Geoderma 170, 118–126.
Yavitt et al.	1993	Yavitt, J.B., Simmons, J.A., and Fahey, T.J., (1993). Methane fluxes in a Northern hardwood forest ecosystem in relation to acid precipitation. Chemosphere 26, 721-730.
Yavitt et al.	1997	Yavitt, J. B., Williams, C. J., and Wieder, R. K. (1997). Production of methane and carbon dioxide in peatland ecosystems across North America: Effects of temperature, aeration, and organic chemistry of peat. Geomicrobiology Journal 14, 299–316.
Yavitt et al.	1990	Yavitt, J.B., Lang, G.E., and Sexstone, A.J., (1990). Methane fluxes in wetland and forest soils, beaver ponds, and low-order streams of a temperate forest ecosystem. Journal of Geophysical Research-Atmospheres 95(D13), 22463-22474.
Zepp et al.	1996	Zepp, R.G., Miller, W.L., Burke, R.A., Parsons, D.A.B., and Scholes, M.C., (1996). Effects of moisture and burning on soil-atmosphere exchange of trace carbon gases in a southern African savanna. Journal of Geophysical Research-Atmospheres 101(D19), 23699-23706.
Zhang et al.	2008	Zhang, W., Mo, J.M., Zhou, G.Y., Gundersen, P., Fang, Y.T., Lu, X.K., Zhang, T., Dong, S.F. (2008). Methane uptake responses to nitrogen deposition in three tropical forests in southern China. Journal of Geophysical Research-Atmospheres 113, D11116, 10.1029/2007jd009195.
Zhou et al.	2008	Zhou, X.-Q., Wang, Y.-F., Huang, X.-Z., Tian, J.-Q., and Hao, Y.-B. (2007). Effect of grazing intensities on the activity and community structure of methane-oxidizing bacteria of grassland soil in Inner Mongolia. Nutrient Cycling in Agroecosystems 80, 145-152.
